# Supplementary material for: Crystal structure and magnetic properties of LaCa0.143 (4)O0.857 (4)F0.143 (4)Bi0.857 (4)S2
Source: Acta Crystallogr E Crystallogr Commun. 2016 May 24;72(Pt 6):845–8. doi: 10.1107/S2056989016008082 (PMC4908565; doi:10.1107/S2056989016008082)
Supplement: Supplementary file 1 [file e-72-00845-sup1.cif]

##############################################################################
#                                                                            #
# This CIF contains the data in a paper accepted for publication in          #
# Acta Crystallographica Section E. It conforms to the requirements of       #
# Notes for Authors for Acta Crystallographica Section E, and has been       #
# peer reviewed under the auspices of the IUCr Commission on Journals.       #
#                                                                            #
# Full details of the Crystallographic Information File format               #
# are given in the paper "The Crystallographic Information File (CIF):       #
# a New Standard Archive File for Crystallography" by S. R. Hall, F. H.      #
# Allen and I. D. Brown [Acta Cryst. (1991), A47, 655-685].                  #
#                                                                            #
# The current version of the core CIF dictionary is obtainable from          #
# ftp://ftp.iucr.org/pub/cif_core.dic.                                       #
#                                                                            #
# Software is freely available for graphical display of the structure(s)     #
# in this CIF. For information consult the CIF software page                 #
# http://www.iucr.org/resources/cif/software.                                #
#                                                                            #
# This file may be used for bona fide research purposes within the           #
# scientific community so long as proper attribution is given to the journal # 
# article from which it was obtained.                                        #
#                                                                            #
##############################################################################
data_I
_database_code_depnum_ccdc_archive 'CCDC 1480636'
_audit_creation_method     'SHELXL-2014/7'
_chemical_name_systematic
;
Lanthanum calcium bismuth oxide fluoride disulfide
;
_chemical_name_common     .
_chemical_formula_sum     'Bi0.857 Ca0.143 F0.143 La O0.857 S2 '
_chemical_formula_structural     'La Ca0.143 O0.857 F0.143 Bi0.857 S2'
_chemical_formula_weight     404.26
_chemical_melting_point     .
_shelx_space_group_comment
;
The symmetry employed for this shelxl refinement is uniquely defined
by the following loop, which should always be used as a source of
symmetry information in preference to the above space-group names.
They are only intended as comments.
;
_space_group_crystal_system     tetragonal
_space_group_name_H-M_alt     'P 4/n m m'
_space_group_name_Hall     '-P 4a 2a'
loop_
    _space_group_symop_operation_xyz
    'x, y, z'
    '-y+1/2, x, z'
    'y, -x+1/2, z'
    'x+1/2, -y, -z'
    '-x, y+1/2, -z'
    '-x+1/2, -y+1/2, z'
    'y+1/2, x+1/2, -z'
    '-y, -x, -z'
    '-x, -y, -z'
    'y-1/2, -x, -z'
    '-y, x-1/2, -z'
    '-x-1/2, y, z'
    'x, -y-1/2, z'
    'x-1/2, y-1/2, -z'
    '-y-1/2, -x-1/2, z'
    'y, x, z'
_cell_length_a     4.0548(9)
_cell_length_b     4.0548(9)
_cell_length_c     13.370(3)
_cell_angle_alpha     90
_cell_angle_beta     90
_cell_angle_gamma     90
_cell_volume     219.82(11)
_cell_formula_units_Z     2
_cell_measurement_reflns_used     189
_cell_measurement_theta_min     4.574
_cell_measurement_theta_max     27.405
_cell_measurement_temperature     300(2)
_exptl_crystal_description     block
_exptl_crystal_colour     blue
_exptl_crystal_size_max     0.045
_exptl_crystal_size_mid     0.045
_exptl_crystal_size_min     0.015
_exptl_crystal_density_diffrn     6.108
_exptl_crystal_density_meas     .
_exptl_crystal_density_method     .
_exptl_crystal_F_000     342.3
_exptl_absorpt_coefficient_mu     44.782
_exptl_absorpt_correction_type     multi-scan
_exptl_absorpt_process_details
;
(SADABS; Bruker, 2001)
;
_shelx_estimated_absorpt_T_min     0.238
_shelx_estimated_absorpt_T_max     0.554
_exptl_absorpt_correction_T_min     0.154
_exptl_absorpt_correction_T_max     0.511
_exptl_special_details     ?
_diffrn_ambient_temperature     300(2)
_diffrn_radiation_type     MoK\a
_diffrn_radiation_wavelength     0.71073
_diffrn_measurement_device_type     'Bruker D8 Quest'
_diffrn_measurement_method     'Profile fitted 2\q/\w scans (Clegg, 1981)'
_diffrn_detector_area_resol_mean     .
_diffrn_reflns_number     3493
_diffrn_reflns_av_R_equivalents     0.0462
_diffrn_reflns_theta_min     4.574
_diffrn_reflns_theta_max     27.405
_diffrn_reflns_theta_full     25.242
_diffrn_measured_fraction_theta_max     0.974
_diffrn_measured_fraction_theta_full     0.968
_diffrn_reflns_limit_h_min     -5
_diffrn_reflns_limit_h_max     5
_diffrn_reflns_limit_k_min     -5
_diffrn_reflns_limit_k_max     4
_diffrn_reflns_limit_l_min     -17
_diffrn_reflns_limit_l_max     17
_diffrn_standards_number     3
_diffrn_standards_interval_count     90
_diffrn_standards_decay_%     0
_refine_special_details     ?
_reflns_number_total     191
_reflns_number_gt     190
_reflns_threshold_expression     'I > 2\s(I)'
_refine_ls_structure_factor_coef     Fsqd
_refine_ls_matrix_type     full
_refine_ls_R_factor_all     0.0200
_refine_ls_R_factor_gt     0.0197
_refine_ls_wR_factor_gt     0.0489
_refine_ls_wR_factor_ref     0.0524
_refine_ls_goodness_of_fit_ref     1.305
_refine_ls_restrained_S_all     1.305
_refine_ls_number_reflns     191
_refine_ls_number_parameters     17
_refine_ls_number_restraints     0
_refine_ls_hydrogen_treatment     .
_refine_ls_weighting_scheme     calc
_refine_ls_weighting_details
              'w=1/[\s^2^(Fo^2^)+(0.0318P)^2^+0.5025P] where P=(Fo^2^+2Fc^2^)/3'
_atom_sites_solution_hydrogens     .
_atom_sites_solution_primary     difmap
_atom_sites_solution_secondary     .
_refine_ls_shift/su_max     0.000
_refine_ls_shift/su_mean     0.000
_refine_diff_density_max     1.477
_refine_diff_density_min     -1.531
_refine_ls_extinction_method
;
SHELXL2014 (Sheldrick, 2015)
;
_refine_ls_extinction_coef     0.033(3)
_refine_ls_extinction_expression
                                  'Fc^*^=kFc[1+0.001xFc^2^\l^3^/sin(2\q)]^-1/4^'
loop_
    _atom_type_symbol
    _atom_type_description
    _atom_type_scat_dispersion_real
    _atom_type_scat_dispersion_imag
    _atom_type_scat_source
    'Bi' 'Bi' -4.1077 10.2566
                         'International Tables Vol C Tables 4.2.6.8 and 6.1.1.4'
    'Ca' 'Ca' 0.2262 0.3064
                         'International Tables Vol C Tables 4.2.6.8 and 6.1.1.4'
    'F' 'F' 0.0171 0.0103
                         'International Tables Vol C Tables 4.2.6.8 and 6.1.1.4'
    'La' 'La' -0.2871 2.4523
                         'International Tables Vol C Tables 4.2.6.8 and 6.1.1.4'
    'O' 'O' 0.0106 0.0060
                         'International Tables Vol C Tables 4.2.6.8 and 6.1.1.4'
    'S' 'S' 0.1246 0.1234
                         'International Tables Vol C Tables 4.2.6.8 and 6.1.1.4'
_computing_data_collection
;
APEX2 (Bruker, 2004)
;
_computing_cell_refinement
;
SAINT (Bruker, 2004)
;
_computing_data_reduction
;
SAINT (Bruker, 2004)
;
_computing_structure_solution
;
SHELXS (Sheldrick, 2008)
;
_computing_structure_refinement
;
SHELXL2014 (Sheldrick 2015)
;
_computing_molecular_graphics
;
DIAMOND (Brandenburg, 2004)
;
_computing_publication_material
;
publCIF (Westrip, 2010)
;
loop_
    _atom_site_type_symbol
    _atom_site_label
    _atom_site_fract_x
    _atom_site_fract_y
    _atom_site_fract_z
    _atom_site_U_iso_or_equiv
    _atom_site_adp_type
    _atom_site_calc_flag
    _atom_site_occupancy
    _atom_site_disorder_assembly
    _atom_site_disorder_group
    La La1 0.7500 0.7500 0.89827(6) 0.0127(3) Uani d 1 . .
    Ca Ca1 0.2500 0.2500 0.62178(4) 0.0126(3) Uani d 0.143(4) . .
    Bi Bi1 0.2500 0.2500 0.62178(4) 0.0126(3) Uani d 0.857(4) . .
    F F1 0.7500 0.2500 1.0000 0.0079(14) Uani d 0.143(4) . .
    O O1 0.7500 0.2500 1.0000 0.0079(14) Uani d 0.857(4) . .
    S S1 0.2500 0.2500 0.8110(2) 0.0104(6) Uani d 1 . .
    S S2 0.7500 0.7500 0.6221(3) 0.0236(8) Uani d 1 . .
loop_
    _atom_site_aniso_label
    _atom_site_aniso_U_11
    _atom_site_aniso_U_22
    _atom_site_aniso_U_33
    _atom_site_aniso_U_12
    _atom_site_aniso_U_13
    _atom_site_aniso_U_23
    La1 0.0115(4) 0.0115(4) 0.0151(5) 0.000 0.000 0.000
    Ca1 0.0146(3) 0.0146(3) 0.0087(3) 0.000 0.000 0.000
    Bi1 0.0146(3) 0.0146(3) 0.0087(3) 0.000 0.000 0.000
    F1 0.0087(18) 0.0087(18) 0.006(3) 0.000 0.000 0.000
    O1 0.0087(18) 0.0087(18) 0.006(3) 0.000 0.000 0.000
    S1 0.0101(7) 0.0101(7) 0.0109(12) 0.000 0.000 0.000
    S2 0.0200(10) 0.0200(10) 0.0306(18) 0.000 0.000 0.000
_geom_special_details
;
 All esds (except the esd in the dihedral angle between two l.s. planes)
 are estimated using the full covariance matrix.  The cell esds are taken
 into account individually in the estimation of esds in distances, angles
 and torsion angles; correlations between esds in cell parameters are only
 used when they are defined by crystal symmetry.  An approximate (isotropic)
 treatment of cell esds is used for estimating esds involving l.s. planes.
;
loop_
    _geom_bond_atom_site_label_1
    _geom_bond_atom_site_label_2
    _geom_bond_site_symmetry_2
    _geom_bond_distance
    _geom_bond_publ_flag
    La1 O1 9_767 2.4414(6) ?
    La1 O1 1_565 2.4414(6) ?
    La1 F1 9_767 2.4414(6) ?
    La1 F1 1_565 2.4414(6) ?
    La1 F1 . 2.4414(6) ?
    La1 O1 9_667 2.4414(6) ?
    La1 O1 . 2.4414(6) ?
    La1 F1 9_667 2.4414(6) ?
    La1 S1 . 3.0954(13) ?
    La1 S1 1_665 3.0954(13) ?
    La1 S1 1_565 3.0954(13) ?
    La1 S1 1_655 3.0954(13) ?
    Ca1 S1 . 2.530(3) ?
    Ca1 S2 . 2.8672(6) ?
    Ca1 S2 1_445 2.8672(6) ?
    Ca1 S2 1_455 2.8672(6) ?
    Ca1 S2 1_545 2.8672(6) ?
    Ca1 S2 9_666 3.261(4) ?
    Ca1 Ca1 1_565 4.0548(9) ?
    Ca1 Ca1 1_455 4.0548(9) ?
    Ca1 Ca1 1_655 4.0548(9) ?
    Ca1 Ca1 1_545 4.0548(9) ?
    Ca1 Bi1 1_565 4.0548(9) ?
    Ca1 Bi1 1_545 4.0548(9) ?
    F1 La1 9_767 2.4414(6) ?
    F1 La1 1_545 2.4414(6) ?
    F1 La1 9_667 2.4414(6) ?
    O1 La1 9_767 2.4414(6) ?
    O1 La1 1_545 2.4414(6) ?
    O1 La1 9_667 2.4414(6) ?
    S1 La1 1_445 3.0954(13) ?
    S1 La1 1_455 3.0954(13) ?
    S1 La1 1_545 3.0954(13) ?
    S2 Bi1 1_665 2.8672(6) ?
    S2 Ca1 1_665 2.8672(6) ?
    S2 Ca1 1_655 2.8672(6) ?
    S2 Ca1 1_565 2.8672(6) ?
    S2 Bi1 1_565 2.8672(6) ?
    S2 Bi1 1_655 2.8672(6) ?
    S2 Ca1 9_666 3.261(4) ?
loop_
    _geom_angle_atom_site_label_1
    _geom_angle_atom_site_label_2
    _geom_angle_atom_site_label_3
    _geom_angle_site_symmetry_1
    _geom_angle_site_symmetry_3
    _geom_angle
    _geom_angle_publ_flag
    O1 La1 O1 9_767 1_565 71.917(18) ?
    O1 La1 F1 9_767 9_767 0.0 ?
    O1 La1 F1 1_565 9_767 71.917(18) ?
    O1 La1 F1 9_767 1_565 71.917(18) ?
    O1 La1 F1 1_565 1_565 0.0 ?
    F1 La1 F1 9_767 1_565 71.917(18) ?
    O1 La1 F1 9_767 . 71.917(18) ?
    O1 La1 F1 1_565 . 112.29(4) ?
    F1 La1 F1 9_767 . 71.917(18) ?
    F1 La1 F1 1_565 . 112.29(4) ?
    O1 La1 O1 9_767 9_667 112.29(4) ?
    O1 La1 O1 1_565 9_667 71.917(18) ?
    F1 La1 O1 9_767 9_667 112.29(4) ?
    F1 La1 O1 1_565 9_667 71.917(18) ?
    F1 La1 O1 . 9_667 71.917(18) ?
    O1 La1 O1 9_767 . 71.917(18) ?
    O1 La1 O1 1_565 . 112.29(4) ?
    F1 La1 O1 9_767 . 71.917(18) ?
    F1 La1 O1 1_565 . 112.29(4) ?
    F1 La1 O1 . . 0.0 ?
    O1 La1 O1 9_667 . 71.917(18) ?
    O1 La1 F1 9_767 9_667 112.29(4) ?
    O1 La1 F1 1_565 9_667 71.917(18) ?
    F1 La1 F1 9_767 9_667 112.29(4) ?
    F1 La1 F1 1_565 9_667 71.917(18) ?
    F1 La1 F1 . 9_667 71.917(18) ?
    O1 La1 F1 9_667 9_667 0.0 ?
    O1 La1 F1 . 9_667 71.917(18) ?
    O1 La1 S1 9_767 . 138.93(2) ?
    O1 La1 S1 1_565 . 138.93(3) ?
    F1 La1 S1 9_767 . 138.93(2) ?
    F1 La1 S1 1_565 . 138.93(3) ?
    F1 La1 S1 . . 70.49(4) ?
    O1 La1 S1 9_667 . 70.49(4) ?
    O1 La1 S1 . . 70.49(4) ?
    F1 La1 S1 9_667 . 70.49(4) ?
    O1 La1 S1 9_767 1_665 70.49(4) ?
    O1 La1 S1 1_565 1_665 70.49(4) ?
    F1 La1 S1 9_767 1_665 70.49(4) ?
    F1 La1 S1 1_565 1_665 70.49(4) ?
    F1 La1 S1 . 1_665 138.93(3) ?
    O1 La1 S1 9_667 1_665 138.93(2) ?
    O1 La1 S1 . 1_665 138.93(3) ?
    F1 La1 S1 9_667 1_665 138.93(2) ?
    S1 La1 S1 . 1_665 135.72(11) ?
    O1 La1 S1 9_767 1_565 138.93(3) ?
    O1 La1 S1 1_565 1_565 70.49(4) ?
    F1 La1 S1 9_767 1_565 138.93(3) ?
    F1 La1 S1 1_565 1_565 70.49(4) ?
    F1 La1 S1 . 1_565 138.93(3) ?
    O1 La1 S1 9_667 1_565 70.49(4) ?
    O1 La1 S1 . 1_565 138.93(3) ?
    F1 La1 S1 9_667 1_565 70.49(4) ?
    S1 La1 S1 . 1_565 81.84(4) ?
    S1 La1 S1 1_665 1_565 81.84(4) ?
    O1 La1 S1 9_767 1_655 70.49(4) ?
    O1 La1 S1 1_565 1_655 138.93(3) ?
    F1 La1 S1 9_767 1_655 70.49(4) ?
    F1 La1 S1 1_565 1_655 138.93(3) ?
    F1 La1 S1 . 1_655 70.49(4) ?
    O1 La1 S1 9_667 1_655 138.93(3) ?
    O1 La1 S1 . 1_655 70.49(4) ?
    F1 La1 S1 9_667 1_655 138.93(3) ?
    S1 La1 S1 . 1_655 81.84(4) ?
    S1 La1 S1 1_665 1_655 81.84(4) ?
    S1 La1 S1 1_565 1_655 135.72(11) ?
    S1 Ca1 S2 . . 89.91(9) ?
    S1 Ca1 S2 . 1_445 89.91(9) ?
    S2 Ca1 S2 . 1_445 179.82(17) ?
    S1 Ca1 S2 . 1_455 89.91(9) ?
    S2 Ca1 S2 . 1_455 90.0000(10)
                                ?
    S2 Ca1 S2 1_445 1_455 90.0000(10)
                                    ?
    S1 Ca1 S2 . 1_545 89.91(9) ?
    S2 Ca1 S2 . 1_545 90.0000(10)
                                ?
    S2 Ca1 S2 1_445 1_545 90.0 ?
    S2 Ca1 S2 1_455 1_545 179.82(17) ?
    S1 Ca1 S2 . 9_666 180.0 ?
    S2 Ca1 S2 . 9_666 90.09(9) ?
    S2 Ca1 S2 1_445 9_666 90.09(9) ?
    S2 Ca1 S2 1_455 9_666 90.09(9) ?
    S2 Ca1 S2 1_545 9_666 90.09(9) ?
    S1 Ca1 Ca1 . 1_565 90.0 ?
    S2 Ca1 Ca1 . 1_565 45.0 ?
    S2 Ca1 Ca1 1_445 1_565 135.0 ?
    S2 Ca1 Ca1 1_455 1_565 45.0 ?
    S2 Ca1 Ca1 1_545 1_565 135.0 ?
    S2 Ca1 Ca1 9_666 1_565 90.0 ?
    S1 Ca1 Ca1 . 1_455 90.0 ?
    S2 Ca1 Ca1 . 1_455 135.0 ?
    S2 Ca1 Ca1 1_445 1_455 45.0 ?
    S2 Ca1 Ca1 1_455 1_455 45.0 ?
    S2 Ca1 Ca1 1_545 1_455 135.0 ?
    S2 Ca1 Ca1 9_666 1_455 90.0 ?
    Ca1 Ca1 Ca1 1_565 1_455 90.0 ?
    S1 Ca1 Ca1 . 1_655 90.0 ?
    S2 Ca1 Ca1 . 1_655 45.0 ?
    S2 Ca1 Ca1 1_445 1_655 135.0 ?
    S2 Ca1 Ca1 1_455 1_655 135.0 ?
    S2 Ca1 Ca1 1_545 1_655 45.0 ?
    S2 Ca1 Ca1 9_666 1_655 90.0 ?
    Ca1 Ca1 Ca1 1_565 1_655 90.0 ?
    Ca1 Ca1 Ca1 1_455 1_655 180.0 ?
    S1 Ca1 Ca1 . 1_545 90.0 ?
    S2 Ca1 Ca1 . 1_545 135.0 ?
    S2 Ca1 Ca1 1_445 1_545 45.0 ?
    S2 Ca1 Ca1 1_455 1_545 135.0 ?
    S2 Ca1 Ca1 1_545 1_545 45.0 ?
    S2 Ca1 Ca1 9_666 1_545 90.0 ?
    Ca1 Ca1 Ca1 1_565 1_545 180.0 ?
    Ca1 Ca1 Ca1 1_455 1_545 90.0 ?
    Ca1 Ca1 Ca1 1_655 1_545 90.0 ?
    S1 Ca1 Bi1 . 1_565 90.0 ?
    S2 Ca1 Bi1 . 1_565 45.0 ?
    S2 Ca1 Bi1 1_445 1_565 135.0 ?
    S2 Ca1 Bi1 1_455 1_565 45.0 ?
    S2 Ca1 Bi1 1_545 1_565 135.0 ?
    S2 Ca1 Bi1 9_666 1_565 90.0 ?
    Ca1 Ca1 Bi1 1_565 1_565 0.000(15) ?
    Ca1 Ca1 Bi1 1_455 1_565 90.0 ?
    Ca1 Ca1 Bi1 1_655 1_565 90.0 ?
    Ca1 Ca1 Bi1 1_545 1_565 180.0 ?
    S1 Ca1 Bi1 . 1_545 90.0 ?
    S2 Ca1 Bi1 . 1_545 135.0 ?
    S2 Ca1 Bi1 1_445 1_545 45.0 ?
    S2 Ca1 Bi1 1_455 1_545 135.0 ?
    S2 Ca1 Bi1 1_545 1_545 45.0 ?
    S2 Ca1 Bi1 9_666 1_545 90.0 ?
    Ca1 Ca1 Bi1 1_565 1_545 180.0 ?
    Ca1 Ca1 Bi1 1_455 1_545 90.0 ?
    Ca1 Ca1 Bi1 1_655 1_545 90.0 ?
    Ca1 Ca1 Bi1 1_545 1_545 0.000(15) ?
    Bi1 Ca1 Bi1 1_565 1_545 180.0 ?
    La1 F1 La1 9_767 1_545 108.082(18) ?
    La1 F1 La1 9_767 9_667 112.29(4) ?
    La1 F1 La1 1_545 9_667 108.082(18) ?
    La1 F1 La1 9_767 . 108.082(18) ?
    La1 F1 La1 1_545 . 112.29(4) ?
    La1 F1 La1 9_667 . 108.082(18) ?
    La1 O1 La1 9_767 1_545 108.082(18) ?
    La1 O1 La1 9_767 9_667 112.29(4) ?
    La1 O1 La1 1_545 9_667 108.082(18) ?
    La1 O1 La1 9_767 . 108.082(18) ?
    La1 O1 La1 1_545 . 112.29(4) ?
    La1 O1 La1 9_667 . 108.082(18) ?
    Ca1 S1 La1 . . 112.14(5) ?
    Ca1 S1 La1 . 1_445 112.14(5) ?
    La1 S1 La1 . 1_445 135.72(11) ?
    Ca1 S1 La1 . 1_455 112.14(5) ?
    La1 S1 La1 . 1_455 81.84(4) ?
    La1 S1 La1 1_445 1_455 81.84(4) ?
    Ca1 S1 La1 . 1_545 112.14(5) ?
    La1 S1 La1 . 1_545 81.84(4) ?
    La1 S1 La1 1_445 1_545 81.84(4) ?
    La1 S1 La1 1_455 1_545 135.72(11) ?
    Ca1 S2 Bi1 . 1_665 179.8 ?
    Ca1 S2 Ca1 . 1_665 179.82(17) ?
    Bi1 S2 Ca1 1_665 1_665 0.0 ?
    Ca1 S2 Ca1 . 1_655 90.0 ?
    Bi1 S2 Ca1 1_665 1_655 90.0 ?
    Ca1 S2 Ca1 1_665 1_655 90.0 ?
    Ca1 S2 Ca1 . 1_565 90.0 ?
    Bi1 S2 Ca1 1_665 1_565 90.0 ?
    Ca1 S2 Ca1 1_665 1_565 90.0 ?
    Ca1 S2 Ca1 1_655 1_565 179.82(17) ?
    Ca1 S2 Bi1 . 1_565 90.0 ?
    Bi1 S2 Bi1 1_665 1_565 90.0 ?
    Ca1 S2 Bi1 1_665 1_565 90.0 ?
    Ca1 S2 Bi1 1_655 1_565 179.82(17) ?
    Ca1 S2 Bi1 1_565 1_565 0.00(2) ?
    Ca1 S2 Bi1 . 1_655 90.0 ?
    Bi1 S2 Bi1 1_665 1_655 90.0 ?
    Ca1 S2 Bi1 1_665 1_655 90.0 ?
    Ca1 S2 Bi1 1_655 1_655 0.00(2) ?
    Ca1 S2 Bi1 1_565 1_655 179.82(17) ?
    Bi1 S2 Bi1 1_565 1_655 179.82(17) ?
    Ca1 S2 Ca1 . 9_666 89.91(9) ?
    Bi1 S2 Ca1 1_665 9_666 89.9 ?
    Ca1 S2 Ca1 1_665 9_666 89.91(9) ?
    Ca1 S2 Ca1 1_655 9_666 89.91(9) ?
    Ca1 S2 Ca1 1_565 9_666 89.91(9) ?
    Bi1 S2 Ca1 1_565 9_666 89.9 ?
    Bi1 S2 Ca1 1_655 9_666 89.9 ?
_shelx_hkl_file
;
   0  -1   0    0.10    0.05
   1   0   0    0.31    0.09
   1   0   0    0.19    0.05
   1   0   0    0.12    0.03
   0  -1   0    0.05    0.02
  -1   0   0    0.09    0.05
  -1   0   0    0.12    0.04
  -1   0   0    0.09    0.07
   1  -2   0   -0.45    0.06
  -1   2   0   -0.71    0.07
  -2  -1   0   -0.72    0.06
  -2  -1   0   -0.68    0.09
   2   1   0   -0.57    0.07
   2   1   0   -0.61    0.20
  -2  -1   0   -0.71    0.12
  -1  -2   0   -0.45    0.25
  -2   1   0   -0.77    0.09
   1   2   0    0.26    0.39
  -1  -2   0   -0.69    0.04
  -2   1   0   -0.72    0.07
  -1  -2   0   -0.65    0.15
   2  -1   0   -0.69    0.06
   2  -1   0   -0.72    0.09
  -2   1   0   -0.82    0.15
   2  -1   0   -0.74    0.15
  -2   1   0   -0.75    0.09
   1   2   0   -0.57    0.06
  -2   2   0 1000.00   50.17
   2  -2   0  948.24   50.31
   2   2   0  798.78   50.52
   2  -3   0    0.05    0.11
   2  -3   0    0.13    0.17
  -3  -2   0    0.24    0.12
  -3  -2   0    0.14    0.28
  -3  -2   0   -0.12    0.19
  -2   3   0    0.28    0.15
   3   2   0    0.08    0.17
   3   1   0  760.08   41.34
  -3  -1   0  739.41   41.37
   3   1   0  701.29   41.60
  -3  -1   0  764.36   41.55
  -1   3   0  762.65   41.31
  -3  -1   0  744.59   41.50
   3   1   0  811.10   41.38
  -1   3   0  752.03   41.31
   3   0   0    0.07    0.11
   0   3   0    0.10    0.08
   3   0   0    0.03    0.14
  -3   0   0    0.04    0.19
   3   0   0    1.01    0.33
  -3   0   0    0.07    0.15
   0  -3   0    0.83    0.56
  -3   0   0    0.25    0.22
   0   3   0    0.32    0.21
   3  -1   0  795.10   41.98
  -3   1   0  816.16   41.99
   1   3   0  734.70   41.93
  -3   1   0  754.79   42.19
  -1  -3   0  667.94   42.35
   3  -1   0  831.56   42.03
  -3   1   0  742.83   42.01
  -3   1   0  786.74   42.08
  -3   2   0    0.02    0.19
  -2  -3   0   -0.24    0.19
   2   3   0    0.08    0.14
  -2  -3   0    0.13    0.08
  -3   2   0    0.23    0.15
   3  -2   0    0.34    0.19
  -2  -3   0    0.27    0.36
   3  -2   0    0.07    0.12
   2   3   0    0.06    0.12
  -3  -3   0  508.23   27.56
   3  -3   0  503.09   27.64
   3  -3   0  486.30   27.58
  -3   3   0  508.75   27.61
   3   3   0  509.70   27.61
  -3  -3   0  500.65   27.88
   3  -4   0    0.69    0.38
  -4  -3   0    0.44    0.48
  -4  -3   0    0.26    0.22
  -4  -2   0  489.62   28.32
   4   2   0  528.53   28.13
  -4  -2   0  515.59   28.06
  -4  -1   0   -0.06    0.27
  -4  -1   0    0.03    0.17
  -1   4   0    0.13    0.25
  -4  -1   0    0.30    0.34
   4   1   0    0.08    0.24
  -4   0   0  651.79   34.00
  -4   0   0  605.96   34.23
   0  -4   0  620.19   33.96
   0   4   0  595.86   33.91
   0   4   0  601.70   33.94
   4   0   0  642.30   34.08
  -1  -4   0    0.62    0.90
  -4   1   0   -0.10    0.18
  -1  -4   0    0.17    0.25
  -4   1   0    0.24    0.39
   4  -1   0   -0.07    0.23
  -2  -4   0  485.91   28.37
  -4   2   0  524.63   27.99
   4  -2   0  517.05   28.04
  -4   3   0   -0.22    0.31
  -3  -4   0    0.26    0.55
   4  -3   0    0.62    0.37
  -5  -1   0  312.45   18.06
  -5  -1   0  324.74   17.76
   5   1   0  327.92   17.83
  -5   0   0    0.32    0.52
   5   0   0    0.12    0.36
   0  -5   0    0.68    1.37
  -5   0   0    0.12    0.28
  -1  -5   0  301.67   18.74
  -5   1   0  331.51   18.05
   5  -1   0  346.39   18.13
   0  -1  -1   49.69    2.77
   1   0  -1   49.89    2.79
  -1   0  -1   49.68    2.77
   1   0  -1   49.21    2.73
  -1   0  -1   48.82    2.73
   0   1  -1   49.36    2.74
   0   1  -1   46.35    2.75
   1   0  -1   49.44    2.77
   1   0  -1   50.10    2.74
  -1   0   1   50.85    2.79
   1   0   1   49.01    2.73
   0  -1   1   50.33    2.73
   1   0   1   49.07    2.78
   0  -1   1   48.65    2.72
  -1   0   1   49.29    2.73
  -1   0   1   49.87    2.74
  -1   0   1   49.91    2.77
  -1  -1  -1   40.61    2.28
   1   1  -1   41.34    2.29
   1  -1  -1   41.18    2.31
  -1   1  -1   42.90    2.29
  -1  -1  -1   37.05    2.27
  -1   1  -1   42.31    2.29
   1  -1  -1   38.65    2.27
   1   1  -1   41.28    2.47
   1  -1  -1   42.75    2.30
   1   1  -1   43.72    2.28
   1  -1  -1   40.53    2.35
  -1  -1   1   39.52    2.30
   1  -1   1   41.64    2.28
  -1   1   1   40.69    2.32
  -1  -1   1   42.59    2.43
   1  -1   1   44.07    2.30
  -1  -1   1   39.76    2.33
  -1   1   1   41.03    2.28
  -1   1   1   40.16    2.29
  -1  -1   1   42.78    2.28
   1   1   1   42.10    2.27
   1   1   1   37.63    2.41
   1   1   1   41.72    2.28
   1  -2  -1   30.64    1.76
  -1   2  -1   30.50    1.79
   2   1  -1   32.61    1.78
   1  -2  -1   31.62    1.78
   2   1  -1   33.15    2.00
   2   1  -1   31.66    1.81
  -2  -1  -1   30.48    1.77
  -1   2  -1   32.16    1.78
   1  -2  -1   31.59    1.80
  -2  -1  -1   30.91    1.80
   1  -2   1   31.71    1.80
  -1   2   1   32.02    1.77
  -1   2   1   30.18    1.78
  -2  -1   1   32.37    1.78
  -2  -1   1   31.89    1.94
   2   1   1   30.57    1.78
   2   1   1   32.11    1.80
  -1   2   1   33.14    1.88
  -2  -1   1   30.23    1.81
  -2  -1   1   30.73    1.87
   2   1   1   34.56    2.00
   1  -2   1   31.24    1.77
  -2   0  -1    4.57    0.32
   2   0  -1    4.66    0.43
   0  -2  -1    4.43    0.39
   2   0  -1    4.25    0.31
  -2   0  -1    4.11    0.34
   0   2  -1    5.22    0.37
   0   2  -1    4.81    0.32
   2   0  -1    4.39    0.36
  -2   0  -1    5.36    0.43
   0   2   1    5.53    0.28
   0  -2   1    4.26    0.64
  -2   0   1    5.03    0.45
   2   0   1    5.17    0.45
   0  -2   1    4.81    0.29
  -2   0   1    4.64    0.33
   0  -2   1    4.43    0.31
  -2   0   1    4.96    0.40
   0  -2   1    4.70    0.33
  -2   0   1    4.86    0.35
   2   0   1    4.64    0.32
   2  -1  -1   32.24    1.90
   1   2  -1   30.44    1.77
   1   2  -1   30.71    1.76
  -2   1  -1   31.86    1.78
  -1  -2  -1   32.09    1.98
   2  -1  -1   32.84    1.84
  -2   1  -1   32.76    1.83
   2  -1  -1   29.94    1.77
  -2   1  -1   30.93    1.80
   2  -1  -1   31.91    1.81
   1   2   1   31.78    1.75
  -2   1   1   32.96    1.84
   2  -1   1   32.38    1.81
   2  -1   1   32.03    1.91
   2  -1   1   30.86    1.77
  -1  -2   1   28.51    2.04
  -2   1   1   31.82    1.94
   1   2   1   30.73    1.74
  -1  -2   1   29.79    1.82
  -2   1   1   29.68    1.80
  -1  -2   1   32.58    1.75
  -2   1   1   31.97    1.78
  -2   2  -1    3.99    0.31
  -2  -2  -1    3.99    0.27
  -2   2  -1    4.23    0.35
   2  -2  -1    4.03    0.46
   2   2  -1    3.91    0.32
   2  -2  -1    4.44    0.34
   2  -2  -1    3.34    0.33
   2   2  -1    3.83    0.29
   2   2  -1    3.63    0.73
  -2   2  -1    4.10    0.33
  -2  -2  -1    3.77    0.31
  -2  -2  -1    4.19    0.48
  -2   2   1    3.41    0.33
   2  -2   1    3.76    0.30
   2  -2   1    3.79    0.34
  -2  -2   1    3.90    0.28
  -2  -2   1    3.16    0.38
  -2   2   1    3.95    0.42
   2   2   1    3.45    0.30
  -2  -2   1    3.94    0.34
   2   2   1    3.76    0.72
  -2   2   1    3.52    0.30
   2   2   1    4.08    0.28
  -2  -2   1    5.11    0.58
   2  -2   1    4.79    0.52
   2  -3  -1   17.62    1.05
   2  -3  -1   16.59    0.99
  -3  -2  -1   15.39    1.06
   3   2  -1   17.74    1.08
  -3  -2  -1   16.82    1.01
  -2   3  -1   17.51    1.03
  -3  -2  -1   17.34    1.23
   3   2   1   16.39    1.05
  -2   3   1   16.32    1.02
   2  -3   1   16.30    1.02
  -3  -2   1   17.47    1.29
  -3  -2   1   16.99    1.01
  -3  -2   1   15.87    1.07
   2  -3   1   17.46    1.07
  -2   3   1   17.57    1.12
   3   1  -1   13.42    0.93
   3   1  -1   13.85    0.87
  -3  -1  -1   13.42    0.96
  -3  -1  -1   13.00    0.85
  -3  -1  -1   13.27    1.14
  -1   3  -1   12.07    0.79
   1  -3  -1   13.37    0.79
  -3  -1  -1   13.75    0.81
  -1   3  -1   12.97    0.80
  -1   3   1   12.94    0.78
   3   1   1   12.93    0.84
  -3  -1   1   13.76    0.81
  -3  -1   1   14.01    1.02
  -3  -1   1   12.69    0.85
   1  -3   1   13.46    0.89
   1  -3   1   12.49    0.76
  -1   3   1   12.47    0.78
  -3  -1   1   13.32    1.14
   3   1   1   11.56    1.09
   3   1   1   12.89    0.85
   3   0  -1   20.73    1.30
   3   0  -1   22.54    1.51
   0   3  -1   22.48    1.28
  -3   0  -1   21.61    1.31
   0  -3  -1   21.82    1.44
   3   0  -1   23.20    1.36
  -3   0  -1   22.95    1.48
  -3   0  -1   24.52    1.36
  -3   0  -1   21.90    1.42
   3   0   1   23.68    1.36
   0  -3   1   22.91    1.29
   3   0   1   21.33    1.30
   0  -3   1   23.04    1.25
  -3   0   1   21.22    1.42
   0  -3   1   23.35    1.36
   3   0   1   22.43    1.52
   0   3   1   21.23    1.24
   0  -3   1   19.65    1.89
  -3   0   1   22.79    1.50
  -3   0   1   23.10    1.32
  -3   1  -1   14.24    1.03
  -3   1  -1   12.51    0.81
  -3   1  -1   12.58    0.89
   3  -1  -1   11.25    0.79
  -1  -3  -1   13.89    1.20
   3  -1  -1   13.46    0.86
   3  -1  -1   14.94    1.15
  -1  -3   1   13.11    0.73
  -3   1   1   11.99    0.85
   3  -1   1   13.00    0.86
   3  -1   1   12.51    0.80
  -1  -3   1   13.24    0.85
   3  -1   1   13.10    1.07
  -3   1   1   12.57    0.81
  -1  -3   1    9.99    1.21
  -3   1   1   14.44    1.06
  -3   1   1   13.12    0.91
  -3   2  -1   17.05    1.09
  -3   2  -1   16.73    1.03
   2   3  -1   14.92    0.99
   3  -2  -1   17.11    1.07
   2   3  -1   16.61    1.00
  -2  -3  -1   16.03    1.25
  -2  -3  -1   16.96    0.94
   3  -2  -1   15.72    0.99
   2   3   1   16.66    0.97
  -3   2   1   15.94    1.11
   3  -2   1   16.88    1.01
   3  -2   1   17.70    1.07
  -3   2   1   16.64    1.02
  -2  -3   1   17.14    0.95
  -2  -3   1   16.87    1.38
  -2  -3   1   15.72    1.12
  -3  -3  -1    5.37    0.71
  -3  -3  -1    5.91    0.41
   3   3  -1    5.87    0.52
  -3   3  -1    5.59    0.51
   3  -3  -1    4.88    0.46
   3  -3  -1    5.16    0.54
  -3  -3   1    6.75    0.86
   3  -3   1    5.67    0.46
   3  -3   1    5.39    0.55
  -3   3   1    5.24    0.50
  -3  -3   1    4.87    0.46
   3   3   1    4.88    0.65
   3  -4  -1    8.89    0.80
  -4  -3  -1    8.14    0.63
  -4  -3  -1    8.82    1.02
   3  -4   1    8.58    0.82
  -4  -3   1    8.00    0.64
  -4  -3   1    9.33    1.14
  -4  -2  -1    2.12    0.28
  -4  -2  -1    2.26    0.52
   4   2  -1    1.69    0.38
  -4  -2   1    1.96    0.29
  -4  -2   1    2.30    0.57
   4   2   1    1.42    0.35
   2  -4   1    2.45    0.46
   4   1  -1   12.81    0.93
  -1   4  -1   12.86    0.92
  -4  -1  -1   13.08    0.84
  -4  -1  -1   13.43    1.08
  -4  -1  -1   10.79    0.91
  -4  -1   1   11.47    0.96
  -4  -1   1   13.07    1.11
  -4  -1   1   13.69    0.85
   4   1   1   12.80    0.92
   0  -4  -1    1.70    0.48
  -4   0  -1    2.59    0.52
   0  -4  -1    1.83    0.93
   0   4  -1    2.61    0.27
   0   4  -1    3.56    0.41
  -4   0  -1    1.93    0.29
  -4   0   1    2.89    0.59
  -4   0   1    2.53    0.31
   0  -4   1    1.93    0.37
   0  -4   1    1.38    0.97
   4   0   1    2.58    0.37
  -4   1  -1   13.26    0.88
   4  -1  -1   12.53    0.94
  -1  -4  -1   12.58    1.43
   1   4  -1   12.78    0.80
   1   4  -1   11.15    0.81
  -4   1  -1   13.23    1.16
  -1  -4  -1   13.61    1.03
  -4   1   1   14.41    1.22
  -4   1   1   13.52    0.88
  -1  -4   1   11.50    1.09
  -1  -4   1   13.78    0.98
   4  -1   1   13.90    0.95
  -1  -4   1   12.14    1.56
  -4   2  -1    2.08    0.33
  -2  -4  -1    2.90    0.66
   4  -2  -1    1.86    0.38
   4  -2   1    1.75    0.38
  -4   2   1    1.61    0.32
   4  -3  -1    7.46    0.78
  -3  -4  -1    8.23    1.04
  -4   3  -1    8.06    0.78
  -4   3   1    8.11    0.74
   4  -3   1    8.84    0.81
  -3  -4   1    8.51    1.22
   1  -5  -1    2.30    1.63
   5   1  -1    3.20    0.54
  -5  -1  -1    3.28    0.73
  -5  -1  -1    3.26    0.42
  -5  -1   1    3.63    0.81
   5   1   1    2.65    0.55
  -5  -1   1    2.93    0.40
   1  -5   1    3.66    1.74
  -5   0  -1    7.33    0.69
  -5   0  -1    7.48    0.99
   5   0  -1    7.90    0.83
   0  -5  -1    6.99    1.67
   0  -5   1    5.52    1.70
   5   0   1    8.13    0.83
  -5   0   1    7.77    0.68
  -5   0   1    9.09    1.07
  -1  -5  -1    3.32    1.14
  -5   1  -1    3.40    0.47
   5  -1  -1    2.23    0.50
   5  -1   1    3.28    0.55
  -5   1   1    3.69    0.85
  -1  -5   1    3.53    1.28
  -5   1   1    2.48    0.42
   0   0  -2   26.43    1.39
   0   0  -2   23.53    1.38
   0   0  -2   24.46    1.38
   0   0  -2   22.87    1.43
   0   0   2   23.94    1.37
   0   0   2   27.06    1.39
   0   0   2   22.30    1.43
   0   0   2   22.23    1.38
   0  -1   2  504.22   27.72
   1  -1  -2   -0.41    0.12
   1  -1  -2   -0.59    0.10
   1   1  -2   -0.61    0.07
  -1  -1  -2   -0.55    0.06
   1   1  -2   -0.62    0.19
   1  -1  -2   -0.66    0.07
  -1  -1  -2   -0.55    0.06
  -1  -1  -2   -0.52    0.10
   1   1  -2   -0.57    0.07
  -1   1  -2   -0.49    0.08
  -1   1  -2   -0.38    0.08
  -1  -1   2   -0.25    0.21
   1   1   2   -0.51    0.06
  -1  -1   2   -0.60    0.06
  -1  -1   2   -0.61    0.09
   1  -1   2   -0.57    0.07
  -1   1   2   -0.61    0.11
  -1  -1   2   -0.51    0.09
   1   1   2   -0.66    0.13
  -1   1   2   -0.61    0.06
   1   1   2   -0.58    0.05
   1  -1   2   -0.24    0.10
   2   1  -2  571.36   31.63
  -2  -1  -2  574.79   31.43
  -1   2  -2  618.94   31.43
  -1   2  -2  579.58   31.43
   2   1  -2  601.84   31.45
   2   1   2  577.38   31.43
  -2  -1   2  570.48   31.60
  -1   2   2  499.07   31.55
   2   1   2  554.92   31.60
   1  -2   2  593.88   31.44
  -2  -1   2  588.32   31.51
  -2  -1   2  547.08   31.48
   0   2  -2   17.41    1.18
   2   0  -2   19.15    1.24
  -2   0  -2   18.22    1.12
   2   0  -2   18.81    1.21
   0  -2  -2   19.46    1.23
   2   0  -2   18.76    1.15
  -2   0  -2   18.84    1.21
   0   2  -2   17.44    1.13
  -2   0   2   19.89    1.26
   0  -2   2   19.18    1.11
   0  -2   2   19.77    1.11
   2   0   2   18.81    1.14
   0  -2   2   17.32    1.46
   2   0   2   19.60    1.25
   0  -2   2   17.99    1.15
  -2   0   2   19.53    1.21
  -2   0   2   19.81    1.12
   2   0   2   19.12    1.12
  -2   0   2   18.26    1.15
   2  -1  -2  602.82   30.82
   1   2  -2  546.02   30.79
   1   2  -2  559.38   30.80
  -2   1  -2  599.91   30.82
   2  -1  -2  567.74   30.89
  -1  -2  -2  575.28   30.95
   1   2  -2  465.71   31.16
   1   2   2  489.79   31.03
  -2   1   2  588.75   30.96
  -2   1   2  567.87   30.81
   2  -1   2  570.85   30.94
   2  -1   2  604.39   30.82
  -2  -2  -2   12.00    0.84
   2   2  -2   11.04    0.70
   2  -2  -2   11.73    0.69
  -2   2  -2   10.97    0.74
   2  -2  -2   11.77    0.76
   2  -2  -2   12.39    0.86
   2  -2  -2   10.95    0.73
   2   2  -2   11.23    0.73
  -2   2  -2   12.00    0.71
  -2  -2  -2   11.56    0.67
  -2  -2  -2   11.21    0.70
  -2   2  -2   11.58    0.72
   2   2  -2   11.07    1.16
   2   2   2   11.26    0.67
  -2   2   2   10.10    0.72
  -2  -2   2   10.93    0.75
  -2   2   2   11.37    0.70
  -2  -2   2   12.09    0.99
   2  -2   2   11.89    0.70
   2   2   2   11.34    0.70
  -2  -2   2   12.25    0.69
  -2   2   2   11.87    0.86
   2  -2   2   10.75    0.74
  -2  -2   2   10.64    0.79
   2  -2   2   11.59    0.92
  -3  -2  -2  341.44   18.99
  -3  -2  -2  342.42   18.81
   2  -3  -2  351.17   18.84
  -2   3  -2  348.15   18.84
   2  -3  -2  351.26   18.84
  -3  -2  -2  325.55   18.84
   2  -3  -2  328.39   18.79
   3   2  -2  348.99   18.87
  -3  -2   2  346.39   19.11
   2  -3   2  354.00   18.87
  -2   3   2  347.90   18.81
  -3  -2   2  318.17   18.87
  -2   3   2  326.94   18.98
  -3  -2   2  350.82   18.82
   3   2   2  358.01   18.84
  -3  -1  -2    0.71    0.16
  -3  -1  -2    0.80    0.18
   1  -3  -2    1.02    0.17
  -1   3  -2    0.89    0.18
   3   1  -2    1.06    0.22
  -1   3  -2    0.89    0.18
  -3  -1  -2    1.09    0.28
   3   1   2    0.71    0.18
  -1   3   2    1.61    0.18
  -3  -1   2    0.61    0.20
  -3  -1   2    0.84    0.16
   3   1   2    0.78    0.38
   1  -3   2    1.18    0.14
  -1   3   2    1.01    0.13
   1  -3   2    1.38    0.28
  -3  -1   2    1.62    0.41
  -3   0  -2  436.30   23.83
  -3   0  -2  436.52   23.88
  -3   0  -2  446.03   23.96
   3   0  -2  414.61   23.82
   0   3  -2  369.16   23.90
   0  -3  -2  421.52   24.01
  -3   0  -2  439.16   23.98
   0   3  -2  436.70   23.82
   0  -3   2  444.16   23.79
   3   0   2  431.15   24.05
  -3   0   2  450.21   24.06
   0  -3   2  445.11   23.84
   3   0   2  433.70   23.83
   3   0   2  462.09   23.88
  -3   0   2  463.27   23.84
  -3   0   2  453.63   23.97
   0  -3   2  387.41   24.39
  -3   0   2  425.61   23.88
   0  -3   2  455.58   23.81
  -1  -3  -2    1.16    0.28
   1   3  -2    0.60    0.29
  -3   1  -2    0.79    0.22
   3  -1  -2    0.74    0.20
  -3   1  -2    0.70    0.17
   1   3  -2    0.83    0.17
   3  -1  -2    0.72    0.14
  -3   1  -2    0.81    0.22
  -1  -3  -2    1.21    0.42
  -1  -3   2    0.84    0.20
  -1  -3   2    0.95    0.52
   3  -1   2    1.19    0.19
   3  -1   2    0.96    0.21
  -3   1   2    1.03    0.36
  -3   1   2    1.14    0.18
  -1  -3   2    0.94    0.12
  -3   1   2    0.85    0.24
  -3   1   2    1.00    0.27
   3  -2  -2  326.25   18.32
  -3   2  -2  357.01   18.36
  -2  -3  -2  342.59   18.54
  -3   2  -2  338.62   18.39
   2   3  -2  334.94   18.34
   3  -2  -2  347.05   18.40
  -2  -3   2  321.49   18.73
   2   3   2  326.92   18.29
   2   3   2  280.26   18.79
  -2  -3   2  355.18   18.30
  -2  -3   2  327.07   18.44
   3  -2   2  338.49   18.34
   3  -2   2  334.06   18.49
  -3   2   2  331.40   18.46
  -3   2   2  342.79   18.34
   3  -3  -2    1.12    0.27
  -3   3  -2    0.70    0.24
  -3  -3  -2    0.55    0.16
   3   3  -2    0.53    0.25
   3  -3   2    0.89    0.29
  -3   3   2    0.81    0.24
   3  -3   2    0.72    0.21
  -3  -3   2    0.87    0.18
   3   3   2    0.55    0.21
  -4  -3  -2  178.87    9.74
  -4  -3  -2  173.08   10.01
   3  -4  -2  179.14    9.82
  -4  -3   2  175.16    9.75
   3  -4   2  174.17    9.85
  -4  -3   2  176.80   10.20
  -4  -2  -2    4.39    0.44
   4   2  -2    4.34    0.59
   2  -4  -2    4.80    0.54
  -4  -2  -2    4.38    0.67
  -4  -2   2    4.92    0.45
   2  -4   2    7.25    0.75
   4   2   2    4.81    0.56
  -4  -2   2    4.62    0.81
   4   1  -2  280.54   14.79
  -4  -1  -2  266.49   14.91
  -4  -1  -2  243.94   14.76
   1  -4  -2  243.51   14.69
  -4  -1  -2  280.86   14.72
  -1   4  -2  281.69   14.79
  -4  -1   2  271.57   15.02
   1  -4   2  263.67   14.66
   4   1   2  277.01   14.77
  -4  -1   2  282.58   14.73
  -1   4   2  246.83   14.66
   0  -4  -2    5.52    1.21
   0  -4  -2    3.97    0.79
  -4   0  -2    5.83    0.49
   4   0  -2    5.90    0.57
  -4   0  -2    5.15    0.67
   4   0   2    5.93    0.57
  -4   0   2    5.86    0.49
   0  -4   2    6.42    1.36
  -4   0   2    6.13    0.80
   4  -1  -2  284.64   15.70
  -1  -4  -2  280.61   16.07
  -1  -4  -2  277.80   15.81
  -4   1  -2  284.74   15.65
   4  -1   2  287.49   15.70
  -1  -4   2  279.45   15.66
  -4   1   2  286.41   15.64
  -4   1   2  288.32   15.99
  -2  -4  -2    4.73    0.71
  -2  -4  -2    4.67    0.77
   4  -2  -2    4.96    0.57
  -4   2  -2    4.56    0.52
   4  -2   2    4.38    0.55
  -2  -4   2    4.49    0.98
  -4   2   2    4.06    0.49
   4  -3  -2  174.29    9.72
  -4   3  -2  180.96    9.69
  -3  -4  -2  171.80    9.91
  -3  -4   2  171.30   10.17
  -3  -4   2  169.32    9.56
  -4   3   2  172.74    9.67
   4  -3   2  176.25    9.73
   5   1  -2    0.43    0.42
  -5  -1  -2    1.45    0.54
   1  -5  -2    2.07    1.67
  -5  -1  -2    0.56    0.29
   5   1   2    1.22    0.45
   1  -5   2    1.47    1.58
  -5  -1   2    0.00    0.28
  -5  -1   2    0.82    0.61
  -5   0  -2  170.85   10.03
   0  -5  -2  162.50   10.61
   5   0  -2  174.70    9.83
  -5   0  -2  178.76    9.75
  -5   0   2  173.83   10.12
  -5   0   2  180.28    9.75
   5   0   2  183.48    9.83
  -5   1  -2    0.21    0.31
   5  -1  -2    0.05    0.39
  -1  -5  -2    0.09    0.87
  -5   1   2    0.67    0.32
  -5   1   2    1.00    0.69
  -1  -5   2    0.99    1.21
   5  -1   2    0.15    0.40
   0   0  -3  104.24    5.50
   0   0  -3   94.48    5.56
   0   0  -3  101.55    5.49
   0   0  -3   94.43    5.48
   0   0   3   89.91    5.48
   0   0   3  101.95    5.47
   0   0   3  102.99    5.48
   1   0  -3   24.64    1.47
   0   1  -3   25.66    1.43
   1   0  -3   24.08    1.43
   1   0  -3   26.52    1.48
   0  -1  -3   23.94    1.40
  -1   0  -3   24.48    1.44
  -1   0  -3   26.66    1.42
   0  -1  -3   23.91    1.54
   0   1  -3   24.92    1.48
  -1   0  -3   26.79    1.42
   0  -1   3   24.72    1.45
  -1   0   3   24.71    1.41
   0   1   3   25.64    1.52
   1   0   3   24.67    1.46
   1   0   3   25.88    1.41
   0  -1   3   21.08    1.46
  -1   0   3   25.49    1.47
   1   0   3   25.49    1.42
  -1   0   3   26.44    1.51
   0  -1   3   23.06    1.45
   0   1   3   24.27    1.42
  -1  -1  -3   30.26    1.59
   1  -1  -3   28.43    1.61
   1  -1  -3   28.04    1.68
  -1  -1  -3   28.11    1.59
   1   1  -3   28.47    1.60
  -1   1  -3   28.69    1.62
   1   1  -3   28.06    1.82
   1   1  -3   28.46    1.66
  -1   1  -3   28.63    1.62
   1  -1  -3   28.79    1.59
  -1   1  -3   30.12    1.62
   1  -1  -3   28.89    1.65
  -1  -1  -3   27.17    1.62
  -1   1   3   29.38    1.70
   1   1   3   26.90    1.59
  -1  -1   3   24.80    1.77
   1  -1   3   28.35    1.62
  -1   1   3   27.80    1.61
   1  -1   3   29.61    1.61
  -1   1   3   29.04    1.59
  -1   1   3   29.04    1.72
  -1  -1   3   27.35    1.64
   1   1   3   28.19    1.59
  -1  -1   3   27.21    1.60
  -2  -1  -3   11.42    0.73
   1  -2  -3   12.79    0.81
  -1   2  -3   11.57    0.74
  -2  -1  -3   11.85    0.71
   2   1  -3   12.55    0.94
   2   1  -3   11.52    0.75
   1  -2  -3   11.73    0.70
   1  -2  -3   12.05    0.69
   2   1  -3   12.71    0.72
  -2  -1  -3   11.21    0.78
   1  -2  -3   12.07    0.82
  -1   2  -3   12.49    0.74
  -1   2   3    9.47    0.90
  -1   2   3   11.32    0.71
  -2  -1   3   11.62    0.81
   1  -2   3   12.77    0.72
  -2  -1   3   11.05    0.75
  -2  -1   3   12.38    0.94
  -2  -1   3   12.38    0.72
   2   1   3   11.83    0.90
   2   1   3   11.44    0.72
  -1   2   3   11.81    0.69
   2   1   3   12.06    0.70
   1  -2   3   11.79    0.76
   2   0  -3   71.46    4.03
   0   2  -3   62.34    4.00
   2   0  -3   71.06    3.93
   0  -2  -3   68.18    4.08
  -2   0  -3   68.79    3.93
   0   2  -3   64.17    3.96
   2   0  -3   73.96    4.06
  -2   0  -3   71.34    3.95
   2   0  -3   72.87    3.96
  -2   0  -3   71.66    4.01
   2   0   3   70.35    3.95
   0  -2   3   73.90    3.94
  -2   0   3   68.15    3.96
   0  -2   3   65.73    4.29
   0  -2   3   68.28    3.92
  -2   0   3   73.70    3.93
   2   0   3   74.15    3.93
  -2   0   3   74.82    4.03
  -2   0   3   75.07    4.10
   2   0   3   72.69    4.06
  -2   1  -3   12.04    0.75
  -1  -2  -3   13.32    0.86
   2  -1  -3   11.84    0.80
   1   2  -3   10.08    1.12
   2  -1  -3   11.33    0.75
   1   2  -3   11.63    0.75
  -1  -2  -3   11.98    0.82
  -2   1  -3   11.59    0.73
   2  -1  -3   11.31    0.81
   1   2  -3   11.97    0.76
   2  -1  -3   11.72    0.71
  -2   1   3   10.59    0.74
   2  -1   3   12.14    0.88
  -1  -2   3   12.32    0.77
  -2   1   3   12.15    0.81
  -1  -2   3   12.26    0.70
  -1  -2   3    9.20    0.83
   2  -1   3   12.46    0.73
   1   2   3   11.66    0.67
   2  -1   3   11.67    0.75
   1   2   3   12.45    0.68
  -2   1   3   12.43    0.90
  -2   1   3   12.35    0.72
   2  -2  -3   45.06    2.66
  -2   2  -3   45.93    2.54
   2   2  -3   44.32    2.57
  -2  -2  -3   46.54    2.51
   2   2  -3   44.49    3.01
   2  -2  -3   46.30    2.56
  -2  -2  -3   45.08    2.64
  -2   2  -3   45.86    2.56
  -2   2  -3   40.98    2.57
  -2  -2  -3   44.19    2.53
   2  -2  -3   45.45    2.61
   2  -2  -3   46.07    2.52
   2   2  -3   45.60    2.54
   2  -2   3   49.08    2.59
  -2   2   3   45.82    2.73
  -2  -2   3   45.32    2.60
   2   2   3   44.35    2.51
  -2  -2   3   46.75    2.53
   2   2   3   44.55    2.52
   2  -2   3   46.46    2.54
  -2  -2   3   43.10    2.84
  -2   2   3   46.14    2.53
   2  -2   3   43.94    2.77
  -2   2   3   40.61    2.55
  -2  -2   3   43.19    2.63
  -3  -2  -3    7.50    0.50
  -3  -2  -3    6.33    0.55
   3   2  -3    7.08    0.59
   2  -3  -3    7.33    0.56
   2  -3  -3    7.39    0.48
   2  -3  -3    7.11    0.54
  -2   3  -3    8.16    0.57
  -3  -2  -3    8.16    0.68
  -2   3   3    7.47    0.50
  -3  -2   3    7.73    0.52
  -3  -2   3    6.61    0.59
   3   2   3    7.10    0.54
   3   2   3    6.04    1.07
  -2   3   3    6.97    0.84
   2  -3   3    7.78    0.60
   2  -3   3    7.28    0.51
   1  -3  -3   17.02    1.09
   1  -3  -3   16.44    0.96
  -3  -1  -3   15.77    0.98
  -3  -1  -3   15.82    1.03
   3   1  -3   16.85    1.06
  -1   3  -3   15.20    1.00
  -1   3  -3   16.82    1.04
  -3  -1  -3   16.54    1.12
  -3  -1   3   18.24    1.00
   1  -3   3   16.74    1.12
   3   1   3   15.31    1.01
  -3  -1   3   17.21    1.28
  -3  -1   3   15.21    1.04
   1  -3   3   16.44    0.96
  -1   3   3   15.96    0.96
   0  -3  -3    8.42    1.11
   3   0  -3    8.96    0.66
   0   3  -3    8.73    0.60
  -3   0  -3    8.14    0.58
   3   0  -3    8.37    0.58
   0   3  -3    9.09    0.76
  -3   0  -3    9.08    0.72
   0  -3  -3    9.74    0.84
  -3   0  -3    8.29    0.63
   3   0  -3    9.04    0.78
   0  -3   3    8.47    0.54
   3   0   3    8.78    0.63
   3   0   3    8.37    0.80
   3   0   3    8.16    0.58
  -3   0   3    8.97    0.72
   0  -3   3    8.45    1.20
   0  -3   3    8.76    0.55
  -3   0   3   10.31    0.86
  -3   0   3    8.11    0.63
  -3   0   3    9.19    0.59
   0  -3   3   10.23    0.62
   3  -1  -3   16.73    1.12
  -1  -3  -3   17.16    1.16
  -3   1  -3   14.60    1.04
  -3   1  -3   16.96    1.01
  -3   1  -3   16.02    1.08
   3  -1  -3   16.91    1.05
   1   3  -3   17.75    1.03
   3  -1  -3   14.60    0.97
  -1  -3  -3   17.46    1.24
   1   3  -3   13.70    1.12
  -1  -3   3   16.62    0.95
  -1  -3   3   16.44    1.04
  -1  -3   3   16.14    1.02
   3  -1   3   16.84    1.05
  -3   1   3   18.65    1.31
  -1  -3   3   13.69    1.48
  -3   1   3   16.80    1.13
   3  -1   3   15.98    1.00
  -3   1   3   16.35    1.00
  -3   2  -3    7.11    0.55
  -2  -3  -3    7.83    0.71
  -3   2  -3    6.90    0.59
   2   3  -3    6.98    0.55
   3  -2  -3    6.19    0.50
   3  -2  -3    7.71    0.63
  -3   2   3    7.45    0.54
   2   3   3    7.26    0.46
  -3   2   3    7.88    0.72
   2   3   3    7.84    1.08
   3  -2   3    7.49    0.67
  -2  -3   3    7.98    0.48
  -2  -3   3    6.96    0.63
   3  -2   3    7.73    0.54
  -2  -3   3    5.33    0.72
  -2  -3   3    8.12    1.00
   2   3   3    7.47    0.47
  -3   3  -3    8.66    0.69
   3   3  -3    8.93    0.70
   3  -3  -3    8.32    0.69
  -3  -3  -3    8.28    0.57
  -3  -3  -3    8.38    0.81
  -3  -3   3    9.59    1.13
   3  -3   3    8.96    0.69
   3  -3   3    9.12    0.74
  -3   3   3    8.87    0.65
  -3  -3   3    8.85    0.59
   3  -4  -3    5.48    0.65
  -4  -3  -3    4.76    0.75
  -4  -3  -3    4.44    0.46
   3  -4   3    3.88    0.59
  -4  -3   3    5.32    1.00
  -4  -3   3    4.91    0.49
  -4  -2  -3   15.86    1.05
  -4  -2  -3   15.37    1.25
  -2   4  -3   17.96    1.31
   2  -4  -3   15.64    1.08
   4   2  -3   18.17    1.19
   2  -4   3   16.70    1.29
  -4  -2   3   18.46    1.54
  -4  -2   3   16.11    1.06
   4   2   3   16.40    1.12
  -4  -1  -3    6.00    0.51
   4   1  -3    7.54    0.66
   1  -4  -3    6.80    0.56
  -4  -1  -3    6.84    0.71
  -4  -1  -3    5.34    0.62
  -1   4  -3    6.09    0.75
  -1   4   3    5.62    0.46
   4   1   3    7.12    0.62
  -4  -1   3    6.33    0.53
  -4  -1   3    7.59    0.90
   1  -4   3    4.99    0.64
  -4   0  -3   21.67    1.32
  -4   0  -3   22.03    1.52
   0   4  -3   20.20    1.49
   4   0  -3   21.34    1.40
   0  -4  -3   20.17    2.04
  -4   0   3   22.18    1.67
  -4   0   3   22.07    1.32
   4   0   3   23.20    1.40
   0  -4   3   19.37    2.21
   0  -4   3   21.43    1.24
   4  -1  -3    6.25    0.64
  -1  -4  -3    6.06    0.77
   1   4  -3    6.67    0.61
  -1  -4  -3    6.59    0.94
  -4   1  -3    6.99    0.56
  -4   1   3    7.22    0.94
  -1  -4   3    6.18    0.40
  -1  -4   3    6.48    1.26
  -1  -4   3    6.67    0.66
  -4   1   3    6.29    0.55
   4  -1   3    6.37    0.63
   4  -2  -3   15.91    1.15
  -2  -4  -3   16.38    1.32
  -4   2  -3   16.37    1.10
  -2  -4   3   16.05    0.95
  -2  -4   3   15.90    1.71
  -4   2   3   16.90    1.09
   4  -2   3   16.64    1.17
  -3  -4  -3    4.86    0.76
  -4   3  -3    5.06    0.59
   4  -3  -3    4.31    0.57
  -3  -4   3    4.68    0.41
   4  -3   3    5.56    0.64
  -4   3   3    4.39    0.52
  -3  -4   3    5.12    1.09
   5   1  -3    6.75    0.79
  -5  -1  -3    5.26    0.89
  -5  -1  -3    4.83    0.58
   1  -5  -3    6.60    1.90
   5   1   3    5.87    0.70
  -5  -1   3    4.70    0.59
   1  -5   3    3.14    1.68
  -5  -1   3    5.72    1.10
   0  -5  -3    6.03    1.41
  -5   0  -3    4.54    0.58
   5   0  -3    3.91    0.59
  -5   0  -3    4.29    0.85
   5   0   3    4.87    0.66
   0  -5   3    4.08    1.52
  -5   0   3    5.17    0.56
  -5   0   3    5.38    1.03
  -5   1  -3    5.49    0.66
   5  -1  -3    6.07    0.71
  -1  -5  -3    6.84    1.27
  -5   1   3    6.00    0.66
  -5   1   3    5.99    1.23
  -1  -5   3    3.60    1.44
   5  -1   3    5.94    0.79
   1   0  -4  199.27   10.85
   0   1  -4  170.98   10.86
   0  -1  -4  187.80   10.96
   1   0  -4  207.66   10.79
  -1   0  -4  208.01   10.87
   1   0  -4  200.30   10.88
   0  -1  -4  211.50   10.79
   0  -1  -4  172.23   10.81
   0   1  -4  207.81   10.85
   1   0  -4  201.77   10.82
  -1   0  -4  201.59   10.80
  -1   0  -4  209.33   10.80
   0  -1   4  196.39   10.86
   1   0   4  208.36   10.81
   0   1   4  187.13   10.79
  -1   0   4  194.07   10.81
  -1   0   4  204.10   10.79
  -1   0   4  197.43   10.86
  -1   0   4  200.33   10.89
   1   0   4  199.72   10.84
   0  -1   4  188.76   10.87
   0  -1   4  173.70   10.84
   1   0   4  196.25   10.79
   0   1   4  174.41   10.81
  -1  -1   4  878.74   48.34
   2   1  -4  131.96    7.10
  -2  -1  -4  128.24    7.15
  -2  -1  -4  133.17    7.09
   1  -2  -4  127.71    7.08
   2   1  -4  130.69    7.33
   1  -2  -4  130.44    7.16
   2   1  -4  129.18    7.22
  -1   2  -4  134.97    7.13
   2   1  -4  125.72    7.14
  -1   2  -4  123.68    7.12
   1  -2  -4  130.69    7.07
  -2  -1  -4  129.39    7.11
   1  -2  -4  130.76    7.26
   2   1   4  126.74    7.08
  -2  -1   4  129.84    7.09
  -2  -1   4  130.11    7.34
  -1   2   4  132.45    7.09
  -1   2   4  130.54    7.07
  -2  -1   4  130.90    7.14
  -1   2   4  108.28    7.33
   2   1   4  114.71    7.25
   2   1   4  129.96    7.10
  -2  -1   4  131.66    7.20
   2   0  -4  806.31   40.88
   0  -2  -4  753.15   41.05
   0   2  -4  638.93   40.88
   0  -2   4  721.08   41.22
   0  -2   4  638.29   40.89
  -2   0   4  804.70   40.88
   0  -2   4  791.17   40.87
   2   0   4  809.92   40.84
   1   2  -4  129.76    7.68
  -2   1  -4  130.08    7.23
   1   2  -4  131.78    7.26
   2  -1  -4  131.88    7.19
  -1  -2  -4  141.09    7.36
   1   2  -4  128.04    7.24
   2  -1  -4  128.98    7.23
   2  -1  -4  132.11    7.30
  -1  -2  -4  125.54    7.25
   2  -1  -4  133.02    7.29
  -2   1  -4  129.81    7.21
  -2   1   4  133.54    7.19
   2  -1   4  139.33    7.24
  -1  -2   4  112.53    7.31
  -1  -2   4  135.03    7.26
  -2   1   4  138.60    7.40
   1   2   4  125.20    7.15
  -1  -2   4  121.01    7.54
   1   2   4  128.30    7.16
  -1  -2   4  132.94    7.19
   2  -1   4  132.54    7.20
   2  -1   4  129.07    7.37
  -2   1   4  121.76    7.22
  -2   1   4  130.27    7.31
  -2   2  -4  542.74   31.87
  -2  -2  -4  571.19   31.90
   2   2  -4  551.09   31.84
  -2   2  -4  620.05   31.87
   2  -2  -4  591.83   31.93
   2  -2  -4  612.94   31.86
   2   2  -4  567.17   32.31
   2  -2  -4  591.27   31.95
   2   2  -4  578.02   31.88
  -2  -2  -4  575.47   31.82
   2  -2  -4  609.80   31.82
  -2  -2  -4  618.67   31.81
  -2  -2   4  527.13   32.15
  -2   2   4  562.32   32.07
   2  -2   4  608.37   31.89
   2   2   4  575.57   31.80
  -2  -2   4  596.62   31.95
  -2   2   4  548.22   31.85
  -2  -2   4  598.43   31.83
  -2  -2   4  573.29   31.91
   2  -2   4  548.90   32.08
   2   2   4  598.22   31.82
  -2   2   4  590.75   31.82
   2  -2   4  599.71   31.84
   2   2   4  563.08   32.13
   2  -3  -4   75.16    4.07
   3   2  -4   71.82    4.12
  -2   3  -4   76.36    4.11
  -3  -2  -4   72.73    4.05
  -3  -2  -4   72.83    4.19
   2  -3  -4   73.40    4.14
  -3  -2  -4   66.47    4.08
   2  -3  -4   73.35    4.03
  -2   3   4   72.17    4.04
   3   2   4   71.86    4.07
  -3  -2   4   73.85    4.07
   2  -3   4   72.70    4.06
  -3  -2   4   69.18    4.14
  -3  -2   4   73.79    4.45
   1  -3  -4  611.92   32.65
   1  -3  -4  589.97   32.85
   1  -3  -4  590.27   32.80
  -1   3  -4  633.96   32.75
  -3  -1  -4  607.77   32.69
  -3  -1  -4  587.22   32.72
  -3  -1  -4  590.77   32.80
   3   1  -4  599.78   32.75
   1  -3   4  622.51   32.68
  -1   3   4  588.56   32.66
  -3  -1   4  567.08   32.75
   1  -3   4  580.47   32.81
  -1   3   4  644.81   32.85
  -3  -1   4  614.82   32.70
  -3  -1   4  595.57   32.99
   3   1   4  515.86   32.96
   3   1   4  595.96   32.71
  -3   0  -4   91.05    5.25
  -3   0  -4   94.02    5.34
   3   0  -4   95.75    5.27
   0   3  -4   89.42    5.24
   3   0  -4   95.91    5.37
   0  -3  -4   99.21    5.67
   3   0  -4   89.16    5.20
   0  -3  -4   83.93    5.46
  -3   0  -4   92.35    5.21
   0   3  -4   83.06    5.45
  -3   0   4   97.78    5.22
   3   0   4  102.91    5.66
   0  -3   4   96.79    5.26
   0  -3   4   91.25    5.20
  -3   0   4  102.37    5.50
   0  -3   4   96.66    5.20
  -3   0   4   89.06    5.25
   0  -3   4   92.37    5.82
   3   0   4   94.90    5.24
  -1  -3  -4  588.26   32.82
   1   3  -4  557.99   32.77
   1   3  -4  607.02   32.74
   3  -1  -4  610.77   32.72
   3  -1  -4  565.57   32.65
  -3   1  -4  593.81   32.68
  -3   1  -4  581.01   32.75
  -1  -3  -4  642.05   32.87
   3  -1  -4  606.68   32.80
  -1  -3   4  628.06   32.72
  -1  -3   4  628.09   32.64
   3  -1   4  593.69   32.67
  -3   1   4  574.26   32.80
  -3   1   4  606.43   32.67
  -3   1   4  607.44   32.96
  -1  -3   4  581.92   33.21
   3  -1   4  635.61   32.72
  -1  -3   4  513.94   32.70
   3  -2  -4   69.64    4.05
  -3   2  -4   74.48    4.09
  -2  -3  -4   74.68    4.19
   3  -2  -4   72.46    4.11
  -2  -3  -4   80.81    4.33
   2   3  -4   71.81    4.09
  -3   2  -4   71.31    4.11
   3  -2  -4   73.77    4.19
  -2  -3   4   63.28    4.49
   3  -2   4   70.92    4.07
  -2  -3   4   74.93    4.03
   2   3   4   71.60    4.00
  -3   2   4   72.48    4.06
  -2  -3   4   70.18    4.17
  -2  -3   4   62.54    4.23
   3  -2   4   77.75    4.14
  -3   2   4   73.72    4.27
   2   3   4   75.77    4.02
   3  -3  -4  374.06   20.54
   3  -3  -4  380.70   20.49
  -3  -3  -4  360.19   20.59
  -3   3  -4  376.62   20.49
  -3  -3  -4  365.71   20.40
   3   3  -4  360.07   20.49
  -3  -3   4  360.79   20.93
  -3   3   4  374.27   20.44
  -3  -3   4  365.59   20.42
   3  -3   4  386.13   20.55
   3  -3   4  387.32   20.53
   3  -4  -4   36.53    2.19
  -4  -3  -4   36.38    2.33
  -4  -3  -4   36.81    2.10
  -4  -3   4   35.20    2.10
  -4  -3   4   34.48    2.69
   4   2  -4  285.41   15.98
  -4  -2  -4  292.11   15.90
  -2   4  -4  303.53   16.05
  -4  -2  -4  287.56   16.09
   2  -4  -4  270.57   15.89
  -4  -2   4  290.04   16.36
  -4  -2   4  289.10   15.91
   4   2   4  290.99   15.94
   2  -4   4  289.17   16.06
  -4  -1  -4   57.10    3.13
  -4  -1  -4   48.30    3.17
   1  -4  -4   57.06    3.24
  -4  -1  -4   58.05    3.32
  -1   4  -4   54.73    3.27
   4   1   4   57.13    3.18
  -4  -1   4   56.58    3.13
  -4  -1   4   58.95    3.53
   1  -4   4   47.17    3.24
  -1   4   4   51.61    3.05
  -4   0  -4  355.61   20.08
   0   4  -4  351.75   20.21
   4   0  -4  377.92   20.15
   0  -4  -4  367.22   20.65
  -4   0  -4  360.06   20.27
   0  -4   4  379.90   20.04
  -4   0   4  377.49   20.08
   0  -4   4  361.99   20.05
  -4   0   4  367.88   20.44
   0  -4   4  348.05   20.90
  -1  -4  -4   57.26    3.62
  -1  -4  -4   57.86    3.61
   4  -1  -4   59.83    3.43
   1   4  -4   64.31    3.57
  -4   1  -4   58.04    3.37
  -1  -4   4   55.35    4.11
   4  -1   4   60.86    3.42
  -4   1   4   57.55    3.35
  -4   1   4   61.71    3.78
  -1  -4   4   56.18    3.27
   4  -2  -4  290.23   16.17
  -2  -4  -4  296.34   16.37
  -2  -4  -4  282.34   16.27
  -4   2  -4  289.55   16.13
   4  -2   4  310.92   16.19
  -2  -4   4  285.48   16.02
  -4   2   4  289.27   16.10
  -3  -4  -4   34.38    2.34
  -3  -4  -4   38.11    2.55
   4  -3  -4   38.04    2.27
  -4   3  -4   37.32    2.26
  -3  -4   4   36.17    2.89
  -3  -4   4   35.26    2.09
   4  -3   4   37.47    2.29
   5   1  -4  225.93   12.62
  -5  -1  -4  237.27   12.58
  -5  -1  -4  224.64   12.77
   1  -5  -4  212.63   13.55
  -5  -1   4  226.38   13.27
   1  -5   4  216.95   13.72
  -5  -1   4  235.56   12.64
   5   1   4  238.46   12.61
   1  -5   4  215.93   12.46
   5   0  -4   36.14    2.34
   0  -5  -4   36.92    2.99
  -5   0  -4   35.70    2.23
  -5   0  -4   35.32    2.53
  -5   0   4   39.37    2.78
  -5   0   4   37.79    2.23
   0  -5   4   36.84    3.52
   5   0   4   38.73    2.34
   5  -1  -4  231.04   12.95
  -1  -5  -4  230.63   13.20
  -5   1  -4  239.12   12.89
   5  -1   4  247.18   12.96
  -5   1   4  240.09   13.49
  -1  -5   4  203.44   13.74
  -5   1   4  230.94   12.86
   0   0  -5  105.02    5.97
   0   0  -5  102.38    5.85
   0   0  -5  106.75    5.84
   0   0   5   96.85    5.85
   0   0   5  109.08    5.83
   0   0   5  102.20    5.85
   0  -1  -5  111.00    6.56
   1   0  -5  119.37    6.51
   1   0  -5  121.32    6.59
   0  -1  -5  105.76    6.71
   1   0  -5  127.09    6.65
   1   0  -5  124.22    6.56
   0  -1  -5  128.87    6.54
  -1   0  -5  124.97    6.62
  -1   0  -5  130.09    6.54
   0   1  -5  110.98    6.61
   0   1  -5  104.82    6.61
   0   1  -5  122.43    6.61
  -1   0  -5  123.82    6.54
  -1   0   5  118.64    6.54
   0  -1   5  116.88    6.74
   0   1   5  103.61    6.55
  -1   0   5  121.26    6.52
   0   1   5  108.79    6.71
  -1   0   5  116.02    6.62
   0  -1   5  102.83    6.63
   1   0   5  126.32    6.53
   1   0   5  115.84    6.56
   1   0   5  128.39    6.53
   0   1   5  103.15    6.52
   0  -1   5  124.66    6.60
   1  -1  -5   24.42    1.42
  -1   1  -5   23.11    1.43
   1   1  -5   24.55    1.65
  -1   1  -5   24.32    1.49
  -1   1  -5   25.21    1.43
  -1  -1  -5   26.47    1.54
   1  -1  -5   24.40    1.57
   1  -1  -5   22.59    1.40
   1   1  -5   24.54    1.48
  -1  -1  -5   25.88    1.41
  -1  -1  -5   23.62    1.37
   1  -1  -5   24.98    1.39
   1   1  -5   24.77    1.47
  -1  -1  -5   24.87    1.39
  -1   1   5   24.01    1.48
  -1  -1   5   23.85    1.41
  -1  -1   5   20.40    1.58
  -1  -1   5   23.77    1.47
   1  -1   5   25.12    1.42
  -1   1   5   22.92    1.60
   1  -1   5   24.28    1.43
  -1  -1   5   23.41    1.46
   1   1   5   24.91    1.39
   1   1   5   24.27    1.38
   1   1   5   20.52    1.41
  -1   1   5   23.73    1.40
  -1   1   5   24.04    1.38
   1  -2  -5   80.38    4.93
  -2  -1  -5   88.14    4.72
   2   1  -5   83.90    4.73
  -1   2  -5   84.27    4.76
  -1   2  -5   90.78    4.77
  -2  -1  -5   83.85    4.76
   2   1  -5   85.58    4.96
  -1   2  -5   85.43    4.72
   2   1  -5   84.21    4.85
   1  -2  -5   86.86    4.77
   2   1  -5   83.27    4.77
   1  -2  -5   83.01    4.69
   1  -2  -5   85.98    4.71
  -2  -1  -5   83.05    4.73
  -2  -1   5   86.62    4.72
   2   1   5   87.24    4.73
  -1   2   5   84.73    4.69
   1  -2   5   86.34    4.73
  -2  -1   5   80.64    4.97
  -2  -1   5   79.48    4.77
   1  -2   5   91.44    4.82
  -2  -1   5   87.58    4.84
   2   1   5   83.19    4.71
  -1   2   5   81.06    5.04
  -1   2   5   86.88    4.72
   2   0  -5   54.56    2.99
  -2   0  -5   53.67    3.00
  -2   0  -5   52.86    3.02
   2   0  -5   53.70    3.12
   0   2  -5   49.01    3.11
   0  -2  -5   59.06    3.21
   2   0  -5   53.83    3.04
   0  -2  -5   48.44    3.22
   2   0   5   56.74    3.02
   0  -2   5   52.15    3.08
  -2   0   5   54.73    3.04
   0   2   5   58.28    3.19
   2   0   5   52.30    3.12
  -2   0   5   50.45    2.99
   0   2   5   48.89    3.00
  -2   0   5   55.14    3.11
  -2   0   5   55.08    3.19
   2   0   5   54.45    2.99
   0  -2   5   50.05    3.05
   0   2   5   54.54    2.95
   0  -2   5   50.81    3.04
   0  -2   5   51.02    3.37
  -1  -2  -5   97.51    4.96
   2  -1  -5   82.12    4.88
   1   2  -5   90.29    5.37
   1   2  -5   80.81    4.92
  -2   1  -5   92.00    4.94
  -2   1  -5   87.26    4.88
   2  -1  -5   86.82    4.85
  -2   1  -5   80.58    4.89
   2  -1  -5   87.54    4.98
   1   2  -5   89.60    4.95
   2  -1  -5   85.63    4.94
   1   2  -5   86.34    4.93
  -1  -2  -5   91.06    5.03
  -2   1   5   84.44    4.88
  -1  -2   5   90.05    4.87
   2  -1   5   93.12    4.90
   2  -1   5   83.52    5.04
  -1  -2   5   85.32    5.22
  -2   1   5   89.22    5.07
  -2   1   5   88.10    4.85
  -2   1   5   86.82    5.00
   1   2   5   86.57    4.81
  -1  -2   5   91.34    4.93
   2  -1   5   86.34    4.87
  -1  -2   5   82.48    5.00
  -2  -2  -5   34.46    2.00
  -2  -2  -5   32.54    1.92
  -2   2  -5   35.17    2.00
   2  -2  -5   34.70    2.07
  -2   2  -5   35.45    1.98
   2  -2  -5   34.53    2.05
  -2  -2  -5   37.00    1.93
   2  -2  -5   34.00    1.97
   2  -2  -5   33.24    1.96
   2   2  -5   34.54    2.01
  -2  -2   5   30.24    2.27
   2   2   5   35.09    2.21
  -2  -2   5   34.32    2.06
  -2   2   5   31.29    2.21
  -2   2   5   34.10    1.93
   2  -2   5   34.07    1.96
   2   2   5   36.26    1.93
   2   2   5   33.37    1.91
  -2  -2   5   35.02    1.94
   2  -2   5   36.49    2.01
  -2   2   5   29.65    1.95
   2  -2   5   30.54    2.22
  -2  -2   5   33.30    2.05
  -3  -2  -5   48.40    2.75
   2  -3  -5   48.65    2.65
  -3  -2  -5   45.11    2.65
  -3  -2  -5   50.06    2.64
   2  -3  -5   48.15    2.76
  -2   3  -5   48.14    2.70
   2  -3  -5   47.84    2.61
   3   2  -5   46.59    2.71
  -3  -2   5   46.49    2.64
  -3  -2   5   46.19    3.06
   2  -3   5   47.04    2.64
  -3  -2   5   43.21    2.73
  -2   3   5   40.88    3.01
   3   2   5   46.95    2.65
  -2   3   5   45.61    2.61
   3   2   5   39.53    3.31
  -3  -1  -5   12.15    0.86
   1  -3  -5   12.08    0.85
  -3  -1  -5   11.90    0.76
   3   1  -5   11.85    0.83
  -3  -1  -5   11.73    0.80
  -1   3  -5   12.12    0.86
   1  -3  -5   12.20    0.70
   1  -3  -5   11.09    0.97
   3   1   5    9.72    1.08
  -3  -1   5   12.86    1.11
  -1   3   5   11.53    0.73
   3   1   5   11.28    0.78
  -3  -1   5   10.63    0.83
  -3  -1   5   12.18    0.76
  -1   3   5   12.77    1.00
   1  -3   5   11.87    0.94
   1  -3   5   11.83    0.75
   3   0  -5   63.81    3.48
  -3   0  -5   61.20    3.42
   0  -3  -5   53.54    3.70
   3   0  -5   58.48    3.41
  -3   0  -5   63.01    3.55
   0   3  -5   63.90    3.60
   3   0  -5   62.82    3.59
  -3   0  -5   58.75    3.46
   0   3  -5   62.18    3.58
   0  -3  -5   66.28    3.79
  -3   0   5   63.19    3.42
   0  -3   5   59.30    4.00
   0  -3   5   53.54    3.43
   0  -3   5   62.95    3.42
  -3   0   5   58.53    3.47
   3   0   5   63.39    3.45
   0  -3   5   57.11    3.47
  -3   0   5   64.65    3.72
   3   0   5   55.90    3.75
   3  -1  -5   11.56    0.79
  -1  -3  -5   12.25    0.90
  -1  -3  -5   13.09    1.02
   3  -1  -5   12.52    0.87
   3  -1  -5   11.81    0.94
  -3   1  -5   12.10    0.82
   1   3  -5   12.61    0.93
   3  -1   5   12.39    0.86
  -3   1   5   12.94    1.14
  -1  -3   5   13.00    0.86
  -3   1   5   11.89    0.80
  -1  -3   5   15.85    1.45
  -1  -3   5   12.73    0.79
  -3   2  -5   47.86    2.76
  -3   2  -5   46.80    2.77
  -2  -3  -5   50.15    3.04
   2   3  -5   48.11    2.78
   3  -2  -5   47.38    2.86
  -2  -3  -5   48.53    2.81
   3  -2  -5   49.11    2.78
   3  -2  -5   46.09    2.71
  -3   2  -5   48.85    2.79
  -2  -3   5   39.56    3.15
  -2  -3   5   48.17    2.70
  -2  -3   5   52.12    3.05
  -3   2   5   47.17    2.72
   3  -2   5   49.25    2.80
   2   3   5   48.69    2.67
   2   3   5   46.53    2.65
   3   3  -5    6.51    0.64
   3  -3  -5    6.26    0.64
  -3   3  -5    6.54    0.62
  -3  -3  -5    6.38    0.48
   3  -3  -5    6.18    0.60
  -3  -3  -5    6.24    0.65
   3  -3   5    6.04    0.66
  -3   3   5    5.43    0.52
  -3  -3   5    7.04    1.16
  -3  -3   5    6.00    0.50
  -4  -3  -5   23.01    1.42
  -4  -3  -5   22.99    1.63
   3  -4  -5   22.03    1.50
   3  -4   5   26.41    1.74
  -4  -3   5   21.47    2.08
  -4  -3   5   23.23    1.43
   2  -4  -5   10.69    0.82
  -2   4  -5   12.82    1.24
   2  -4  -5   12.11    1.11
  -4  -2  -5   13.09    1.02
  -4  -2  -5   12.24    0.83
  -4  -2   5   11.36    1.37
   4   2   5   10.89    0.90
  -4  -2   5   12.24    0.83
   2  -4   5   12.38    1.16
  -4  -1  -5   37.00    2.30
  -4  -1  -5   34.97    2.23
  -1   4  -5   34.91    2.33
   1  -4  -5   36.45    2.32
  -4  -1  -5   37.64    2.14
   4   1  -5   38.85    2.24
   4   1   5   37.65    2.18
  -4  -1   5   36.81    2.14
   1  -4   5   35.80    3.00
  -1   4   5   33.41    2.08
   1  -4   5   38.71    2.31
  -4  -1   5   35.36    2.54
   4   0  -5   17.64    1.18
  -4   0  -5   16.77    1.26
  -4   0  -5   15.86    1.07
   0  -4  -5   16.45    1.57
   0   4  -5   16.81    1.38
   0  -4  -5   15.05    1.49
   0  -4   5   18.47    1.99
   4   0   5   15.19    1.17
  -4   0   5   17.88    1.50
  -4   0   5   16.33    1.07
   0  -4   5   16.89    1.09
  -4   1  -5   36.93    2.21
  -1  -4  -5   37.83    2.39
   4  -1  -5   38.42    2.28
  -1  -4  -5   37.29    2.52
   4  -1   5   38.35    2.27
  -4   1   5   37.29    2.20
  -1  -4   5   41.01    3.05
  -4   1   5   38.90    2.66
  -1  -4   5   32.08    2.21
   4  -2  -5   12.86    0.96
  -4   2  -5   11.67    0.90
  -2  -4  -5   12.30    1.18
  -2  -4  -5   11.95    1.00
  -2  -4   5   11.85    0.75
  -2  -4   5   10.65    1.58
   4  -2   5   12.28    0.97
  -4   2   5   11.42    0.85
   4  -3  -5   24.21    1.58
  -3  -4  -5   25.42    1.89
  -4   3  -5   24.60    1.60
  -3  -4  -5   23.33    1.86
   4  -3   5   22.93    1.65
  -3  -4   5   22.56    1.39
  -3  -4   5   20.46    2.26
   5   0  -5   25.41    1.69
  -5   0  -5   24.23    1.60
   0  -5  -5   24.70    2.22
   0  -5   5   24.39    2.90
   5   0   5   23.24    1.65
  -5   0   5   24.66    2.18
  -5   0   5   23.60    1.55
   0   0  -6  107.95    6.16
   0   0  -6  103.64    6.02
   0   0  -6  110.19    6.02
   0   0   6  103.94    5.98
   0   0   6  102.99    6.01
   0   0   6  112.15    6.19
   0   0   6  106.72    5.99
  -1   0  -6  668.83   36.27
   0  -1  -6  600.38   36.47
  -1   0  -6  720.08   36.27
   0   1  -6  691.82   36.36
   0  -1  -6  710.70   36.31
   0  -1  -6  699.93   36.28
   1   0  -6  708.54   36.30
   0   1  -6  719.75   36.36
   1   0  -6  709.26   36.42
   0   1  -6  670.90   36.38
   1   0   6  655.22   36.25
   0  -1   6  633.43   36.45
   0   1   6  566.04   36.46
   0   1   6  673.30   36.30
   0  -1   6  571.40   36.38
  -1   0   6  637.08   36.27
  -1   0   6  657.20   36.37
   0  -1   6  708.57   36.33
   0   1   6  613.95   36.25
   1   0   6  694.94   36.25
  -1   0   6  577.16   36.33
  -1  -1  -6  161.19    8.59
   1  -1  -6  161.41    8.61
  -1   1  -6  148.26    8.64
  -1   1  -6  167.85    8.64
  -1  -1  -6  164.79    8.76
   1  -1  -6  153.39    8.60
   1   1  -6  148.21    8.62
  -1   1  -6  147.53    8.72
   1  -1  -6  148.98    8.80
   1   1  -6  159.15    8.87
   1  -1  -6  147.97    8.58
   1   1  -6  155.53    8.70
  -1  -1  -6  156.76    8.62
   1   1  -6  161.73    8.69
   1   1   6  157.98    8.58
  -1  -1   6  145.09    8.67
  -1  -1   6  153.08    8.81
  -1   1   6  146.55    8.66
  -1   1   6  154.66    8.60
   1  -1   6  164.61    8.66
  -1  -1   6  159.18    8.68
  -1   1   6  164.28    8.58
  -1   1   6  140.61    8.83
  -1  -1   6  163.39    8.62
   1  -1   6  157.44    8.62
   1  -2  -6  500.70   27.28
  -2  -1  -6  531.04   27.48
   2   1  -6  500.32   27.44
   2   1  -6  506.12   27.36
   2   1  -6  488.05   27.54
  -2  -1  -6  497.02   27.31
  -1   2  -6  456.27   27.33
  -2  -1  -6  533.96   27.30
  -1   2  -6  467.23   27.35
   1  -2  -6  448.54   27.53
   2   1  -6  501.25   27.31
  -1   2  -6  532.58   27.37
   1  -2  -6  488.84   27.28
   1  -2   6  514.36   27.40
   2   1   6  529.80   27.31
   2   1   6  494.24   27.28
  -1   2   6  496.24   27.26
  -2  -1   6  452.30   27.54
   1  -2   6  496.34   27.32
  -1   2   6  475.06   27.29
  -2  -1   6  505.05   27.42
  -2  -1   6  505.13   27.30
  -1   2   6  534.26   27.70
  -2  -1   6  490.80   27.36
  -2   0  -6   76.48    4.11
   2   0  -6   75.14    4.10
  -2   0  -6   72.44    4.13
   2   0  -6   70.78    4.21
   0  -2  -6   81.18    4.21
   0  -2  -6   74.17    4.05
   0  -2  -6   62.65    4.34
   0  -2  -6   73.21    4.07
   2   0  -6   73.96    4.25
   2   0  -6   71.41    4.15
   0   2  -6   76.22    4.13
  -2   0  -6   79.33    4.24
   0   2  -6   73.69    4.24
   0  -2   6   71.26    4.47
   2   0   6   73.81    4.10
   0  -2   6   66.69    4.17
   0   2   6   75.81    4.34
   0  -2   6   63.00    4.19
   2   0   6   78.34    4.13
  -2   0   6   75.16    4.10
  -2   0   6   71.59    4.14
  -2   0   6   74.59    4.31
   2   0   6   66.94    4.21
   0  -2   6   77.80    4.20
  -2   0   6   74.91    4.23
   0   2   6   77.31    4.13
  -1  -2  -6  457.26   27.60
   2  -1  -6  508.46   27.77
   2  -1  -6  519.86   27.61
   1   2  -6  564.08   28.18
  -2   1  -6  521.14   27.64
  -2   1  -6  527.58   27.71
   1   2  -6  511.30   27.73
  -1  -2  -6  531.94   27.83
   2  -1  -6  481.23   27.68
  -2   1  -6  491.45   27.65
   1   2  -6  506.22   27.69
   2  -1  -6  492.34   27.64
   1   2  -6  454.33   27.68
  -1  -2   6  500.56   27.69
   1   2   6  500.13   27.57
   2  -1   6  446.11   27.79
  -1  -2   6  519.40   27.78
  -2   1   6  504.12   27.60
   2  -1   6  519.33   27.62
  -2   1   6  489.79   27.78
  -1  -2   6  528.19   27.64
  -1  -2   6  516.84   27.99
  -2   1   6  485.84   27.82
  -2   1   6  490.16   27.64
   2  -1   6  520.02   27.65
   2  -2  -6   54.89    3.21
  -2  -2  -6   56.23    3.12
  -2  -2  -6   52.16    3.10
   2  -2  -6   58.45    3.31
  -2   2  -6   60.76    3.18
  -2   2  -6   53.98    3.21
   2  -2  -6   55.97    3.15
  -2  -2  -6   55.02    3.15
   2   2  -6   54.53    3.27
   2   2  -6   55.56    3.21
   2  -2  -6   54.60    3.14
  -2  -2  -6   60.25    3.37
  -2  -2   6   49.60    3.47
  -2  -2   6   56.94    3.13
  -2   2   6   55.96    3.11
   2   2   6   59.40    3.12
  -2   2   6   49.79    3.43
  -2  -2   6   52.23    3.24
   2  -2   6   55.92    3.19
   2   2   6   58.00    3.34
  -2  -2   6   53.73    3.25
   2   2   6   53.95    3.09
   2  -2   6   56.39    3.14
   3   2  -6  288.67   16.42
  -3  -2  -6  305.28   16.34
  -3  -2  -6  295.16   16.43
   2  -3  -6  296.55   16.31
  -3  -2  -6  272.73   16.34
  -2   3  -6  314.33   16.42
   2  -3  -6  302.62   16.50
   2  -3  -6  306.14   16.34
  -2   3   6  288.53   16.77
   2  -3   6  297.08   16.35
  -3  -2   6  273.01   16.75
   3   2   6  303.85   16.35
   3   2   6  311.33   16.72
  -2   3   6  292.81   16.31
  -3  -2   6  305.80   16.35
   2  -3   6  315.24   16.47
  -3  -2   6  278.04   16.44
   3   1  -6   77.76    4.47
  -3  -1  -6   77.45    4.34
   1  -3  -6   78.97    4.31
   3   1  -6   77.72    4.33
  -3  -1  -6   78.74    4.25
  -3  -1  -6   72.17    4.28
   1  -3  -6   78.23    4.19
   1  -3  -6   68.30    4.50
  -1   3  -6   75.69    4.35
   1  -3   6   77.95    4.25
  -3  -1   6   75.34    4.26
  -1   3   6   72.30    4.22
  -3  -1   6   69.72    4.31
  -1   3   6   85.60    4.25
  -1   3   6   75.44    4.53
  -3  -1   6   75.03    4.60
   1  -3   6   70.49    4.38
   3   1   6   74.82    4.26
   3   0  -6  387.52   20.59
   0  -3  -6  329.31   20.84
  -3   0  -6  377.01   20.53
   3   0  -6  378.52   20.71
   0  -3  -6  398.48   20.78
   0   3  -6  422.33   20.72
  -3   0  -6  367.64   20.56
   0  -3   6  369.82   20.55
   3   0   6  403.47   20.56
   0  -3   6  333.07   20.58
  -3   0   6  368.04   20.82
   0  -3   6  370.31   21.10
   3   0   6  334.68   20.74
  -3   0   6  388.68   20.52
  -3   1  -6   76.94    4.42
  -1  -3  -6   74.95    4.44
   3  -1  -6   75.32    4.39
   1   3  -6   76.93    4.53
   3  -1  -6   76.42    4.53
  -1  -3  -6   80.54    4.68
   3  -1  -6   78.84    4.58
  -3   1   6   78.09    4.40
  -1  -3   6   83.14    4.41
   3  -1   6   83.51    4.47
  -3   1   6   77.61    4.74
  -1  -3   6   79.15    5.28
  -1  -3   6   79.42    4.47
  -2  -3  -6  318.11   16.76
   3  -2  -6  299.17   16.46
  -3   2  -6  308.33   16.55
  -2  -3  -6  285.10   16.51
   2   3  -6  303.48   16.55
  -3   2  -6  289.28   16.51
   3  -2  -6  302.29   16.64
  -3   2  -6  307.06   16.52
   3  -2  -6  299.03   16.52
  -2  -3   6  298.34   16.68
  -2  -3   6  288.22   16.97
   2   3   6  285.02   16.40
   3  -2   6  321.94   16.55
  -2  -3   6  298.74   16.45
   2   3   6  287.75   16.42
  -3   2   6  296.65   16.47
   3  -3  -6   44.68    2.78
  -3  -3  -6   43.80    2.60
  -3  -3  -6   46.26    2.74
   3  -3  -6   46.61    2.69
  -3  -3  -6   49.70    3.00
   3   3  -6   45.66    2.72
  -3  -3   6   46.11    2.62
  -3  -3   6   40.77    3.18
   3  -3   6   46.46    2.74
  -3   3   6   46.62    2.63
   4   2  -6   27.89    1.79
  -4  -2  -6   27.75    1.82
   2  -4  -6   26.00    1.62
   2  -4  -6   27.21    1.77
  -4  -2  -6   28.66    1.66
   2  -4   6   27.87    1.94
  -4  -2   6   26.04    2.22
  -4  -2   6   26.89    1.65
  -4  -1  -6  232.02   12.98
  -4  -1  -6  234.94   13.13
   4   1  -6  235.65   13.07
  -1   4  -6  223.03   13.15
   1  -4  -6  221.58   13.21
  -4  -1   6  234.47   12.98
  -4  -1   6  223.78   13.40
   1  -4   6  262.36   13.14
   1  -4   6  248.49   13.84
   4   1   6  233.93   13.01
   0   4  -6   37.17    2.33
   0  -4  -6   35.61    2.41
   4   0  -6   34.11    2.14
   0  -4  -6   33.35    2.51
  -4   0  -6   31.89    2.04
  -4   0   6   35.33    2.50
   4   0   6   34.99    2.10
   0  -4   6   35.47    2.89
   0  -4   6   35.48    2.08
  -4   0   6   33.36    2.04
  -4   1  -6  231.20   13.21
   4  -1  -6  239.05   13.28
  -1  -4  -6  227.36   13.30
  -1  -4  -6  232.62   13.56
   4  -1  -6  235.34   13.41
  -1  -4   6  265.64   14.03
  -1  -4   6  242.78   13.15
  -4   1   6  234.72   13.20
   4  -1   6  250.23   13.27
  -4   1   6  230.74   13.65
  -2  -4  -6   29.31    2.05
   4  -2  -6   28.27    1.78
  -2  -4  -6   25.72    1.74
  -4   2  -6   28.29    1.80
  -4   2  -6   27.44    1.72
   4  -2  -6   27.16    1.86
  -2  -4   6   27.12    1.60
   4  -2   6   28.55    1.79
  -4   2   6   26.23    1.67
  -2  -4   6   25.51    2.39
   0   0  -7  299.26   15.96
   0   0  -7  287.81   15.96
   0   0  -7  285.01   16.11
   0   0   7  289.99   15.91
   0   0   7  278.63   15.91
   0   0   7  298.87   16.14
   0   0   7  278.49   15.94
   0  -1  -7   16.46    1.02
   0  -1  -7   13.52    1.16
   0  -1  -7   14.00    0.97
   1   0  -7   15.29    1.00
  -1   0  -7   15.83    0.97
   1   0  -7   15.45    1.01
   0   1  -7   16.30    1.07
   1   0  -7   14.10    0.92
  -1   0  -7   14.79    0.96
  -1   0  -7   15.11    1.07
   1   0  -7   14.65    1.11
   0   1  -7   14.41    1.08
   1   0   7   14.88    0.95
   0   1   7   16.63    1.01
  -1   0   7   14.70    1.08
   1   0   7   16.62    0.97
   0   1   7   12.91    1.18
   1   0   7   13.25    0.96
   0   1   7   14.41    0.94
   0  -1   7   14.82    1.12
  -1   0   7   16.30    0.94
  -1   0   7   14.60    0.97
  -1   0   7   12.84    1.01
   0  -1   7   15.31    1.13
   0  -1   7   14.08    1.04
   0  -1   7   16.92    1.02
   1   1  -7  291.47   16.52
   1   1  -7  311.66   16.71
   1  -1  -7  307.11   16.43
   1  -1  -7  278.33   16.66
  -1   1  -7  272.61   16.57
  -1  -1  -7  313.68   16.61
  -1  -1  -7  305.21   16.42
  -1   1  -7  289.98   16.47
   1  -1  -7  318.37   16.45
   1   1  -7  289.72   16.45
  -1   1  -7  320.42   16.48
   1   1  -7  324.39   16.57
   1  -1  -7  291.84   16.41
  -1  -1  -7  291.71   16.46
  -1   1   7  296.68   16.43
   1  -1   7  288.49   16.53
   1  -1   7  302.62   16.45
  -1  -1   7  302.21   16.53
  -1   1   7  262.23   16.47
  -1  -1   7  274.60   16.51
   1  -1   7  304.06   16.48
   1   1   7  304.28   16.41
  -1  -1   7  320.57   16.46
  -1   1   7  261.12   16.67
  -1  -1   7  325.91   16.66
  -1   1   7  309.13   16.40
   2   1  -7   11.00    1.00
   2   1  -7   11.62    0.88
   1  -2  -7   10.23    1.00
  -2  -1  -7   11.68    0.91
  -2  -1  -7   12.34    0.74
   1  -2  -7   11.75    0.73
  -1   2  -7    9.22    0.79
  -1   2  -7   11.41    0.82
   2   1  -7   11.24    0.82
   1  -2  -7   11.53    0.71
   2   1  -7   10.62    0.73
  -1   2  -7    9.34    0.80
  -2  -1  -7   10.89    0.72
   1  -2  -7   10.91    0.72
  -2  -1   7   11.60    0.73
  -2  -1   7   11.24    0.85
  -1   2   7   11.01    0.73
   1  -2   7   11.16    0.76
  -1   2   7   11.95    0.68
  -1   2   7   12.53    1.16
   1  -2   7   11.90    0.85
  -2  -1   7    9.90    0.98
   2   1   7    9.88    0.83
   2   1   7   12.18    0.73
   2   1   7   10.83    0.70
  -2  -1   7   10.89    0.81
   2   0  -7  196.67   10.61
   0  -2  -7  158.98   10.69
   2   0  -7  195.89   10.49
  -2   0  -7  202.71   10.58
   0   2  -7  192.74   10.48
  -2   0  -7  193.87   10.46
   0  -2  -7  191.56   10.39
  -2   0  -7  200.50   10.45
   0  -2  -7  187.97   10.42
   2   0  -7  181.59   10.54
   0  -2  -7  187.36   10.37
   2   0  -7  196.70   10.43
   0   2  -7  200.17   10.59
   0   2   7  197.48   10.40
   0  -2   7  183.88   10.79
   0   2   7  209.68   10.47
   0  -2   7  210.18   10.54
   2   0   7  202.53   10.45
  -2   0   7  190.37   10.42
   2   0   7  162.47   10.52
   2   0   7  187.25   10.42
  -2   0   7  186.32   10.57
   0   2   7  178.76   10.69
  -2   0   7  185.59   10.47
  -2   0   7  170.31   10.61
   0  -2   7  160.05   10.54
  -1  -2  -7   11.88    0.70
  -2   1  -7   11.67    0.78
   1   2  -7   11.47    0.83
   1   2  -7   11.15    0.92
   1   2  -7   10.13    0.86
  -2   1  -7   12.67    0.87
  -1  -2  -7   11.29    0.77
  -2   1  -7   10.84    0.80
  -1  -2  -7   11.45    0.96
   2  -1  -7   11.70    0.73
   2  -1  -7   11.99    0.82
   2  -1  -7   11.55    0.94
   2  -1  -7   11.59    0.79
   1   2   7   10.39    0.75
  -1  -2   7   11.37    0.79
   1   2   7   11.93    0.70
  -1  -2   7   11.69    0.83
   2  -1   7    9.67    0.98
  -2   1   7   10.47    0.78
  -1  -2   7   12.97    1.13
   2  -1   7   11.48    0.76
   2  -1   7   11.75    0.79
  -2   1   7   11.11    0.95
  -2   1   7   10.62    0.96
  -2   1   7   12.74    0.74
  -1  -2   7   13.33    0.98
  -2   2  -7  125.59    8.04
   2  -2  -7  148.23    8.17
   2  -2  -7  145.50    7.96
  -2  -2  -7  134.43    7.91
  -2  -2  -7  152.07    8.19
  -2  -2  -7  143.70    7.94
  -2   2  -7  153.89    8.01
   2  -2  -7  143.85    8.02
   2   2  -7  142.06    8.10
   2  -2  -7  147.37    7.93
  -2  -2  -7  142.15    7.95
   2   2  -7  145.63    8.04
  -2  -2   7  148.67    7.95
  -2  -2   7  165.09    8.24
   2  -2   7  144.48    8.00
  -2  -2   7  137.38    8.31
   2   2   7  131.97    7.89
   2   2   7  147.00    7.93
   2  -2   7  141.26    7.96
  -2  -2   7  124.43    8.05
   2   2   7  141.97    8.09
  -2   2   7  146.09    7.92
   3   2  -7    9.30    0.78
  -2   3  -7    8.06    0.75
   2  -3  -7    8.68    0.76
  -3  -2  -7    8.10    0.88
  -3  -2  -7    8.15    0.67
   2  -3  -7    7.97    0.61
  -3  -2  -7    8.63    0.62
   2  -3  -7    7.23    0.81
   3   2   7    8.07    0.63
   2  -3   7    7.53    0.65
  -2   3   7    8.04    0.56
   2  -3   7    9.30    0.82
  -3  -2   7    7.94    0.61
  -3  -2   7    6.53    1.08
  -3  -2   7    7.54    0.84
   3   2   7    8.65    1.04
   3   1  -7  167.35    9.15
   1  -3  -7  166.96    8.96
   1  -3  -7  165.11    8.86
  -3  -1  -7  163.60    8.96
   1  -3  -7  143.52    9.22
   3   1  -7  161.02    9.01
  -3  -1  -7  166.53    9.00
  -3  -1  -7  176.31    9.17
  -3  -1  -7  164.82    8.98
  -1   3  -7  158.17    9.05
  -3  -1   7  150.11    9.37
  -1   3   7  150.36    8.90
  -1   3   7  162.75    8.86
   3   1   7  170.80    8.95
   1  -3   7  153.89    9.09
   1  -3   7  162.71    8.94
  -3  -1   7  168.89    8.93
  -1   3   7  145.08    9.24
   0  -3  -7    9.55    0.64
   3   0  -7    9.22    0.74
  -3   0  -7    9.77    0.82
   0  -3  -7    9.65    0.80
  -3   0  -7    7.86    0.71
   0   3  -7   10.50    0.93
   0  -3  -7   10.10    1.06
   3   0  -7    8.74    0.96
   0   3   7    8.57    0.63
   0  -3   7    9.30    0.74
   0  -3   7    9.15    0.78
   0   3   7    9.14    0.53
  -3   0   7    9.32    0.65
   3   0   7    9.38    0.69
   0  -3   7    9.08    1.49
  -3   0   7    8.79    0.97
   0  -3   7    8.18    0.87
   3   0   7    7.75    0.92
   3  -1  -7  160.13    9.36
   3  -1  -7  170.36    9.58
  -1  -3  -7  172.49    9.69
   3  -1  -7  167.58    9.44
   1   3  -7  163.21    9.52
  -1  -3  -7  164.68    9.37
  -3   1  -7  173.78    9.51
  -1  -3   7  186.82    9.96
  -3   1   7  163.18    9.37
  -3   1   7  153.55    9.69
  -1  -3   7  180.91    9.43
   3  -1   7  175.99    9.43
   2   3  -7    8.66    0.81
  -3   2  -7    8.57    0.70
   3  -2  -7    8.59    0.62
   3  -2  -7    8.32    0.71
   3  -2  -7    7.75    0.90
  -2  -3  -7    8.65    0.64
  -2  -3  -7   10.35    0.96
  -3   2  -7    8.22    0.75
  -2  -3   7    8.39    0.62
   3  -2   7    8.97    0.75
  -3   2   7    7.52    0.62
  -2  -3   7    7.90    1.16
  -2  -3   7    8.16    1.07
  -3  -3  -7  105.17    5.84
   3  -3  -7   98.64    5.65
   3  -3  -7   99.61    5.51
   3   3  -7   98.76    5.57
  -3  -3  -7   85.31    5.43
  -3   3  -7   99.49    5.55
  -3  -3  -7   99.22    5.53
  -3  -3   7   87.43    5.99
   3  -3   7   99.57    5.56
  -3  -3   7   99.75    5.45
  -4  -2  -7   67.47    3.83
   2  -4  -7   66.04    3.87
   4   2  -7   67.12    3.82
   2  -4  -7   61.13    3.64
  -4  -2  -7   67.58    3.70
  -4  -2   7   60.32    4.22
   2  -4   7   61.93    3.91
  -4  -2   7   63.84    3.69
  -4  -1  -7    6.83    0.61
   4   1  -7    6.65    0.77
  -1   4  -7    6.36    0.87
   1  -4  -7    5.88    0.98
  -4  -1  -7    6.81    0.72
  -4  -1   7    6.20    1.11
   1  -4   7    7.08    0.89
   4   1   7    7.54    0.69
   1  -4   7    7.29    1.54
  -4  -1   7    6.85    0.58
   4   0  -7   81.57    4.99
   0  -4  -7   83.81    4.96
  -4   0  -7   81.06    4.75
   4   0  -7   85.76    4.85
   0  -4  -7   86.22    5.24
   0  -4   7   81.31    4.80
  -4   0   7   77.03    5.17
  -4   0   7   83.68    4.74
   4   0   7   88.26    4.80
   0  -4   7   91.70    5.59
  -4   1  -7    5.86    0.64
  -1  -4  -7    6.51    0.65
   4  -1  -7    7.46    0.74
   4  -1  -7    7.35    0.84
  -4   1  -7    6.77    0.79
  -1  -4  -7    6.11    1.05
  -4   1   7    6.41    1.17
  -1  -4   7    8.39    1.41
  -1  -4   7    7.52    0.59
  -4   1   7    8.40    0.63
   4  -1   7    7.22    0.74
  -2  -4  -7   68.37    4.33
   4  -2  -7   65.81    4.15
  -4   2  -7   67.18    4.00
   4  -2  -7   68.90    4.04
  -4   2  -7   78.33    4.52
  -4   2   7   67.74    3.95
  -2  -4   7   67.42    3.89
  -2  -4   7   69.76    4.65
   4  -2   7   69.82    4.05
   0   0  -8  642.35   34.06
   0   0  -8  631.82   34.23
   0   0  -8  610.96   34.05
   0   0   8  626.30   34.25
   0   0   8  591.78   33.99
   0   0   8  610.95   34.04
  -1   0  -8  176.88   10.39
   1   0  -8  194.01   10.30
  -1   0  -8  178.66   10.26
   1   0  -8  175.82   10.44
  -1   0  -8  169.03   10.25
   1   0  -8  175.56   10.22
   1   0  -8  182.47   10.31
   0   1  -8  211.94   10.36
   0  -1  -8  183.88   10.27
   0   1  -8  172.37   10.39
   0  -1  -8  186.92   10.51
   1   0   8  189.16   10.25
   1   0   8  172.05   10.40
   0  -1   8  191.42   10.32
   0   1   8  184.41   10.54
   0  -1   8  209.09   10.29
   1   0   8  171.04   10.23
  -1   0   8  167.96   10.39
  -1   0   8  162.50   10.24
  -1   0   8  167.56   10.29
   0   1   8  205.03   10.29
   0   1   8  194.75   10.22
  -1   0   8  191.56   10.22
   0  -1   8  203.41   10.46
   0  -1   8  199.06   10.43
   1   1  -8  338.62   19.23
   1  -1  -8  381.48   19.23
   1   1  -8  376.02   19.50
  -1  -1  -8  359.21   19.40
   1  -1  -8  329.78   19.45
   1  -1  -8  345.16   19.18
   1   1  -8  376.69   19.37
  -1   1  -8  371.06   19.25
   1  -1  -8  359.36   19.18
  -1   1  -8  336.00   19.37
  -1  -1  -8  327.44   19.23
  -1   1  -8  316.80   19.24
   1   1  -8  352.10   19.29
  -1  -1  -8  347.44   19.19
   1  -1   8  355.17   19.25
   1  -1   8  338.95   19.21
  -1  -1   8  303.63   19.26
   1   1   8  337.79   19.18
   1  -1   8  317.89   19.32
  -1   1   8  342.39   19.20
  -1   1   8  367.40   19.17
  -1  -1   8  358.82   19.22
  -1  -1   8  390.62   19.42
   1   1   8  343.20   19.20
  -1  -1   8  341.47   19.31
  -1   1   8  350.84   19.51
   2   1  -8  142.60    7.66
   1  -2  -8  138.51    7.45
  -2  -1  -8  144.26    7.68
   1  -2  -8  130.94    7.78
   2   1  -8  143.23    7.57
  -1   2  -8  123.22    7.56
  -1   2  -8  135.43    7.56
   2   1  -8  128.35    7.72
   1  -2  -8  129.51    7.46
  -2  -1  -8  136.02    7.47
   1  -2  -8  139.92    7.44
  -2  -1  -8  143.11    7.48
  -1   2   8  124.14    7.46
   1  -2   8  122.08    7.55
   2   1   8  141.36    7.46
  -2  -1   8  133.00    7.74
  -1   2   8  128.21    7.45
   1  -2   8  131.36    7.50
  -2  -1   8  125.32    7.53
  -2  -1   8  143.27    7.47
   0   2  -8  357.69   21.25
   2   0  -8  364.24   21.28
   0   2  -8  420.41   21.33
   2   0  -8  400.45   21.39
   2   0  -8  412.32   21.24
  -2   0  -8  378.09   21.19
   0  -2  -8  351.84   21.47
   0   2  -8  388.61   21.25
  -2   0  -8  400.73   21.33
   0  -2  -8  403.84   21.14
   2   0  -8  365.29   21.15
  -2   0  -8  404.47   21.19
   2   0   8  410.48   21.18
   0   2   8  433.30   21.21
  -2   0   8  362.92   21.20
   0  -2   8  387.98   21.34
   0  -2   8  387.50   21.52
  -2   0   8  325.08   21.33
  -2   0   8  400.16   21.16
  -2   0   8  376.91   21.34
   2   0   8  373.02   21.16
   0   2   8  377.84   21.13
   0   2   8  328.95   21.44
   0  -2   8  426.02   21.26
  -2   1  -8  146.84    7.77
   1   2  -8  126.32    7.85
  -2   1  -8  126.04    7.77
   2  -1  -8  145.57    7.98
   2  -1  -8  136.81    7.80
  -1  -2  -8  141.23    7.74
   2  -1  -8  145.50    7.78
  -2   1  -8  139.17    7.87
   2  -1  -8  139.90    7.71
   1   2  -8  143.46    7.85
  -1  -2  -8  137.51    7.99
   2  -1   8  127.09    7.73
  -1  -2   8  132.91    7.83
  -2   1   8  137.91    7.71
   1   2   8  134.60    7.73
   2  -1   8  141.67    7.76
  -1  -2   8  153.04    7.91
  -1  -2   8  149.33    8.09
  -1  -2   8  141.24    7.78
   1   2   8  136.78    7.69
  -2  -2  -8  272.93   15.55
  -2  -2  -8  268.77   15.49
   2   2  -8  306.79   15.67
  -2   2  -8  265.78   15.67
   2  -2  -8  277.48   15.58
  -2   2  -8  307.13   15.61
  -2  -2  -8  274.23   15.50
   2  -2  -8  300.29   15.56
   2  -2  -8  291.31   15.82
  -2  -2  -8  304.74   16.17
   2  -2  -8  284.86   15.51
   2   2  -8  289.42   15.71
  -2   2   8  287.05   15.50
  -2  -2   8  245.68   15.65
   2  -2   8  263.04   15.82
   2   2   8  282.64   15.52
   2   2   8  266.74   15.58
   2  -2   8  271.26   15.55
  -2  -2   8  287.91   15.60
  -2  -2   8  289.22   16.06
   2  -3  -8   81.64    4.83
  -3  -2  -8   79.09    4.57
   2  -3  -8   72.09    4.71
  -2   3  -8   84.43    4.66
   2  -3  -8   82.86    4.54
  -3  -2  -8   83.54    4.55
   3   2  -8   82.88    4.67
  -3  -2  -8   83.20    4.84
   2  -3   8   76.98    4.57
  -3  -2   8   77.01    5.00
   3   2   8   82.30    4.55
   2  -3   8   78.92    4.69
  -2   3   8   80.91    4.50
  -3  -2   8   81.77    4.55
   3   1  -8  214.84   11.38
   1  -3  -8  190.95   11.61
   1  -3  -8  202.29   11.20
  -3  -1  -8  212.04   11.28
  -1   3  -8  191.54   11.40
  -3  -1  -8  196.00   11.29
  -3  -1  -8  207.49   11.49
   1  -3  -8  200.24   11.27
   3   1  -8  207.83   11.51
   3   1   8  192.77   11.49
  -3  -1   8  201.23   11.27
   1  -3   8  194.50   11.29
  -1   3   8  204.80   11.19
   1  -3   8  222.10   11.43
   3   1   8  209.32   11.28
   1  -3   8  211.14   11.83
   3   0  -8  105.47    5.84
   0  -3  -8  104.04    5.70
   3   0  -8  107.32    6.00
   0  -3  -8   99.44    6.16
   0   3  -8  102.18    5.75
  -3   0  -8  106.83    5.94
  -3   0  -8  103.52    5.77
   0  -3  -8  101.90    5.78
  -3   0  -8   90.83    5.79
   0   3  -8  118.21    5.98
   3   0   8  102.48    5.78
   0  -3   8  103.31    6.28
   0   3   8  107.81    5.66
   0   3   8   90.14    5.72
  -3   0   8  107.24    5.76
  -3   0   8   88.10    6.03
   0  -3   8  109.91    5.86
   0  -3   8  116.32    5.91
   0  -3   8   89.02    5.81
   3  -1  -8  194.97   10.99
  -3   1  -8  207.14   11.15
   1   3  -8  194.13   11.16
  -3   1  -8  207.25   11.03
   3  -1  -8  205.91   11.24
   3  -1  -8  207.44   11.07
  -1  -3   8  227.62   11.57
   3  -1   8  204.80   11.05
  -3   1   8  202.57   10.99
  -1  -3   8  213.24   11.05
  -3   1   8  173.73   11.30
   1   3   8  174.40   10.92
   1   3   8  195.56   10.90
  -1  -3   8  194.77   11.10
  -1  -3   8  176.50   11.12
  -3   2  -8   82.09    4.78
   2   3  -8   84.40    4.88
  -2  -3  -8   79.96    4.69
   3  -2  -8   82.98    4.79
   3  -2  -8   82.29    4.96
   3  -2  -8   84.69    4.79
  -3   2  -8   81.99    4.86
  -2  -3  -8   87.39    5.08
  -3   2   8   81.43    4.71
   3  -2   8   85.52    4.81
  -2  -3   8   86.99    4.74
  -2  -3   8   87.64    5.27
   3  -3  -8  121.12    6.82
   3  -3  -8  119.89    7.00
   3   3  -8  123.48    6.92
  -3  -3  -8  122.46    7.15
  -3   3  -8  125.03    6.88
  -3  -3   8  122.07    6.78
  -3  -3   8  114.10    7.34
  -4  -2  -8  130.17    7.00
   2  -4  -8  129.87    7.24
   4   2  -8  130.00    7.13
  -4  -2  -8  129.80    7.35
  -4  -2   8  125.65    6.99
  -4  -2   8  111.59    7.50
   2  -4   8  114.36    7.16
  -4  -1  -8   65.96    3.77
  -1   4  -8   59.98    4.01
  -4  -1  -8   65.22    4.03
   4   1  -8   63.35    3.88
   1  -4  -8   73.17    4.27
   1  -4   8   67.77    4.62
  -4  -1   8   55.55    4.18
  -4  -1   8   63.43    3.76
   4   1   8   65.01    3.79
   1  -4   8   77.42    3.95
   4   0  -8  167.50    9.42
   0  -4  -8  173.80    9.65
   4   0  -8  166.63    9.23
  -4   0  -8  168.46    9.35
  -4   0  -8  158.40    9.13
   0  -4   8  179.29    9.93
   4   0   8  168.09    9.17
   0  -4   8  152.12    9.19
  -4   0   8  141.05    9.53
  -4   0   8  164.76    9.13
  -4   1  -8   61.56    3.78
   4  -1  -8   68.70    3.88
  -4   1  -8   67.26    3.96
  -1  -4  -8   59.49    4.20
   4  -1  -8   64.91    4.03
  -4   1   8   55.91    4.21
  -1  -4   8   70.37    3.77
   4  -1   8   70.20    3.85
  -4   1   8   64.11    3.76
  -1  -4   8   75.22    4.53
  -2  -4  -8  130.92    7.65
   4  -2  -8  127.82    7.31
  -4   2  -8  123.92    7.27
   4  -2  -8  128.97    7.48
  -2  -4   8  137.58    7.93
  -2  -4   8  126.48    7.18
  -4   2   8  124.69    7.21
   4  -2   8  131.09    7.32
   0   0  -9   37.06    2.39
   0   0  -9   37.57    2.24
   0   0  -9   34.60    2.22
   0   0   9   35.82    2.16
   0   0   9   35.86    2.21
   0   0   9   36.10    2.15
   0   0   9   38.19    2.43
   0   1  -9  137.13    6.98
   1   0  -9  113.52    6.85
   1   0  -9  128.81    6.94
   0  -1  -9  127.05    7.15
   1   0  -9  122.93    6.95
   0  -1  -9  130.90    6.91
   0   1  -9  129.32    7.08
   1   0  -9  113.55    7.08
  -1   0  -9  111.67    7.03
  -1   0  -9  103.83    6.87
  -1   0  -9  116.00    6.89
   0   1   9  132.38    7.22
   0  -1   9  136.61    6.90
   0   1   9  133.88    6.85
   1   0   9  118.16    6.87
   1   0   9  105.38    6.84
  -1   0   9  125.04    6.93
   0  -1   9  138.23    7.05
  -1   0   9  104.96    6.88
   0  -1   9  142.61    7.13
   1   0   9  106.46    7.04
   0  -1   9  133.23    6.95
  -1   0   9  104.10    7.02
   0   1   9  137.87    6.91
  -1   0   9  113.58    6.84
  -1   1  -9   52.97    2.98
  -1  -1  -9   51.51    2.96
   1  -1  -9   52.69    3.21
  -1  -1  -9   47.88    2.91
   1   1  -9   54.60    3.12
   1   1  -9   56.89    3.22
   1  -1  -9   56.64    2.95
  -1  -1  -9   51.03    3.13
  -1   1  -9   53.47    3.12
   1   1  -9   46.88    2.94
   1   1  -9   53.81    3.03
   1  -1  -9   49.81    2.90
   1   1   9   45.47    2.90
  -1  -1   9   49.43    2.92
  -1   1   9   55.96    2.88
   1  -1   9   51.04    2.96
  -1   1   9   54.03    3.26
   1   1   9   44.45    2.88
   1  -1   9   43.16    2.92
  -1  -1   9   47.59    3.00
  -1   1   9   45.38    2.90
  -1  -1   9   47.56    3.04
   1  -1   9   42.87    3.04
  -2  -1  -9   97.86    5.50
   1  -2  -9   95.96    5.63
   2   1  -9   99.70    5.40
   1  -2  -9   87.49    5.28
  -2  -1  -9   92.23    5.28
  -1   2  -9   89.77    5.37
   1  -2  -9   97.21    5.26
  -2  -1  -9   95.28    5.29
  -1   2  -9   94.51    5.42
   2   1  -9  100.12    5.51
  -2  -1   9  102.99    5.29
   1  -2   9   86.74    5.36
  -2  -1   9   99.46    5.56
  -1   2   9   97.78    5.22
   2   1   9  101.02    5.30
  -2  -1   9   78.71    5.33
   2   1   9   87.94    5.25
   1  -2   9   80.52    5.30
   2   0  -9   20.63    1.47
   2   0  -9   23.08    1.61
  -2   0  -9   23.80    1.55
  -2   0  -9   20.23    1.40
   0   2  -9   22.58    1.53
   0  -2  -9   22.38    1.34
  -2   0  -9   23.27    1.39
   0  -2  -9   21.06    1.69
   0   2  -9   22.00    1.48
   2   0  -9   20.98    1.34
   2   0  -9   24.50    1.47
  -2   0   9   19.09    1.54
   0  -2   9   24.53    1.58
   0   2   9   25.28    1.43
   0  -2   9   22.78    1.69
   0  -2   9   17.61    1.47
   2   0   9   22.40    1.37
   0   2   9   19.27    1.31
  -2   0   9   22.81    1.36
   1   2  -9   95.20    5.46
   1   2  -9   99.43    5.45
  -2   1  -9   98.96    5.35
  -1  -2  -9   93.42    5.60
  -1  -2  -9   96.18    5.31
   2  -1  -9   99.07    5.36
   2  -1  -9   92.79    5.27
  -1  -2  -9   91.46    5.25
   2  -1  -9   96.03    5.59
  -2   1  -9   91.70    5.46
   2  -1  -9   92.80    5.35
  -1  -2   9   87.84    5.34
  -1  -2   9   84.95    5.41
  -2   1   9   97.13    5.28
   2  -1   9   79.87    5.47
   1   2   9   98.82    5.30
  -1  -2   9  105.91    5.66
  -1  -2   9  101.66    5.47
   1   2   9   89.38    5.26
   2   2  -9   17.20    1.27
   2  -2  -9   15.55    1.05
  -2  -2  -9   15.33    1.04
   2  -2  -9   15.72    1.38
  -2  -2  -9   18.52    1.38
  -2   2  -9   17.13    1.17
   2  -2  -9   16.40    1.10
  -2   2  -9   17.57    1.27
  -2  -2  -9   13.07    1.11
   2   2  -9   16.85    1.27
  -2  -2   9   17.60    1.46
   2   2   9   17.10    1.10
   2  -2   9   17.33    1.20
  -2   2   9   15.87    1.03
  -2  -2   9   17.83    1.11
   2  -3  -9   57.00    3.63
  -3  -2  -9   55.62    3.28
  -3  -2  -9   56.53    3.31
   3   2  -9   57.83    3.57
   3   2  -9   58.84    3.46
   2  -3  -9   58.55    3.28
  -3  -2  -9   57.78    3.60
  -3  -2   9   60.33    3.31
   2  -3   9   53.81    3.45
  -3  -2   9   55.58    3.75
   3   2   9   57.18    3.30
  -3  -1  -9   25.08    1.67
   3   1  -9   27.13    1.89
  -3  -1  -9   27.30    1.65
   1  -3  -9   26.31    1.59
   1  -3  -9   25.72    1.55
   3   1  -9   29.11    1.78
   1  -3  -9   25.87    2.02
  -3  -1  -9   27.69    1.88
  -1   3  -9   23.11    1.83
   1  -3   9   27.63    2.20
   1  -3   9   24.18    1.68
   3   1   9   26.57    1.64
  -3  -1   9   26.87    1.63
   3   1   9   29.58    1.88
   1  -3   9   28.82    1.81
  -3  -1   9   25.60    2.01
  -1   3   9   26.32    1.54
   0  -3  -9   66.03    4.88
  -3   0  -9   72.75    4.46
   3   0  -9   76.32    4.53
   0   3  -9   82.54    4.48
   0   3  -9   71.38    4.27
   3   0  -9   77.06    4.36
  -3   0  -9   74.60    4.28
   0  -3   9   79.88    4.36
  -3   0   9   74.32    4.25
   3   0   9   75.45    4.28
   0  -3   9   80.07    4.42
   0  -3   9   75.09    4.76
   0   3   9   70.37    4.24
   3  -1  -9   28.69    1.95
  -3   1  -9   27.98    1.70
  -3   1  -9   26.33    1.82
   1   3  -9   28.28    1.91
  -1  -3  -9   25.85    2.03
   1   3  -9   27.00    1.75
   3  -1  -9   27.34    1.75
   3  -1   9   27.78    1.71
  -1  -3   9   26.55    2.20
  -3   1   9   27.14    1.65
  -1  -3   9   26.81    1.73
  -1  -3   9   25.36    1.88
  -1  -3   9   30.26    2.17
   1   3   9   25.37    1.55
   2   3  -9   58.82    3.54
  -3   2  -9   52.71    3.48
  -3   2  -9   57.32    3.40
  -2  -3  -9   60.11    3.72
   3  -2  -9   57.24    3.40
   3  -2  -9   59.53    3.63
  -2  -3   9   61.67    3.84
   3  -2   9   57.71    3.41
  -3   2   9   55.83    3.31
  -2  -3   9   58.52    3.35
  -3   3  -9   14.25    1.24
   3  -3  -9   13.58    1.31
   3   3  -9   14.81    1.36
   3  -3  -9   16.16    1.12
  -3  -3  -9   15.45    1.45
  -3  -3  -9   12.45    1.07
   3  -3   9   14.49    1.27
  -3  -3   9   15.59    1.69
  -3  -3   9   16.26    1.05
   2  -4  -9    6.16    1.07
  -4  -2  -9    5.88    1.06
   4   2  -9    6.21    0.83
  -4  -2  -9    6.46    0.72
  -4  -2   9    5.62    1.23
   2  -4   9    7.20    0.90
  -4  -2   9    6.53    0.78
   1  -4  -9   41.42    3.00
  -4  -1  -9   44.51    2.87
   4   1  -9   45.80    2.74
  -4  -1  -9   45.32    2.60
  -4  -1   9   37.34    3.04
  -4  -1   9   44.43    2.58
   1  -4   9   45.87    3.45
   4   0  -9    9.39    1.07
   0  -4  -9   10.59    1.35
  -4   0  -9    8.85    0.98
  -4   0  -9    9.15    0.78
   4   0  -9   10.96    0.97
   4   0   9    9.05    0.85
   0  -4   9    6.83    0.90
  -4   0   9    8.59    0.75
  -4   0   9    6.47    1.23
   0  -4   9   10.46    1.59
  -4   1  -9   44.96    2.83
   4  -1  -9   46.03    2.96
   4  -1  -9   46.14    2.76
  -1  -4  -9   39.20    3.10
  -4   1  -9   43.23    2.65
  -1  -4   9   46.22    2.65
  -4   1   9   36.14    3.08
  -4   1   9   44.53    2.62
  -1  -4   9   50.93    3.37
   4  -1   9   45.76    2.70
  -4   2  -9    6.75    0.80
   4  -2  -9    5.66    0.75
   4  -2  -9    6.93    1.02
  -2  -4  -9    6.96    1.13
  -4   2   9    6.38    0.70
  -2  -4   9    7.91    1.61
  -2  -4   9    6.58    0.67
   4  -2   9    6.15    0.76
   0   0 -10  394.99   20.17
   0   0 -10  368.80   20.16
   0   0 -10  366.10   20.34
   0   0  10  375.93   20.38
   0   0  10  354.33   20.13
   0   0  10  341.14   20.06
   0   0  10  349.12   20.07
   0  -1 -10  272.96   14.21
   1   0 -10  256.07   14.23
  -1   0 -10  216.43   14.33
   1   0 -10  249.29   14.25
   0   1 -10  279.68   14.26
   0   1 -10  281.09   14.41
  -1   0 -10  222.56   14.18
   1   0 -10  234.61   14.40
   1   0 -10  227.10   14.15
  -1   0  10  268.81   14.21
   0  -1  10  273.29   14.23
   0   1  10  278.68   14.19
   1   0  10  239.50   14.15
  -1   0  10  235.63   14.13
   1   0  10  250.41   14.14
   0   1  10  278.86   14.13
   0  -1  10  279.21   14.18
   0  -1  10  282.12   14.31
   1   0  10  231.33   14.15
  -1   1 -10  228.16   11.28
  -1  -1 -10  169.40   11.01
   1  -1 -10  213.61   11.36
   1  -1 -10  188.75   11.02
  -1  -1 -10  213.75   11.07
   1   1 -10  216.31   11.32
  -1   1 -10  189.06   11.09
   1  -1 -10  216.23   11.08
  -1  -1 -10  187.21   11.27
   1   1 -10  211.53   11.14
   1   1 -10  201.59   11.27
  -1   1  10  201.47   10.99
  -1  -1  10  184.75   11.02
  -1  -1  10  190.92   11.11
   1  -1  10  204.82   11.20
  -1   1  10  188.16   11.02
   1   1  10  185.03   11.01
   1  -1  10  179.38   11.05
   1  -1  10  198.42   11.24
   2   1 -10  189.85   11.31
  -1   2 -10  170.75   10.88
  -1   2 -10  208.54   10.96
  -2  -1 -10  202.56   11.09
   2   1 -10  197.98   10.92
   1  -2 -10  189.88   10.72
   1  -2 -10  204.14   10.79
   1  -2 -10  189.25   10.80
  -2  -1 -10  178.26   10.82
   1  -2 -10  206.55   11.17
  -2  -1 -10  181.46   10.79
   2   1  10  197.19   10.80
  -1   2  10  200.10   10.74
   1  -2  10  193.16   11.13
   2   1  10  205.39   10.75
  -2  -1  10  211.31   11.06
   1  -2  10  172.46   10.86
   0   2 -10  224.24   13.07
  -2   0 -10  238.07   13.14
   0  -2 -10  227.97   12.91
  -2   0 -10  208.99   12.95
   0   2 -10  268.51   13.09
   2   0 -10  210.91   12.90
   2   0 -10  246.69   13.03
  -2   0 -10  224.90   12.97
   2   0 -10  235.93   13.26
   0  -2 -10  238.48   13.29
   2   0 -10  225.83   13.06
   0  -2 -10  206.11   12.91
  -2   0  10  245.39   12.92
   0  -2  10  247.94   13.25
  -2   0  10  238.36   13.12
   0  -2  10  209.52   13.00
   2   0  10  220.48   12.99
   2   0  10  256.05   12.98
   0  -2  10  260.28   13.15
   2  -1 -10  169.21   11.05
  -1  -2 -10  200.91   10.53
   1   2 -10  205.21   10.69
  -1  -2 -10  177.37   10.47
   2  -1 -10  176.83   10.57
   2  -1 -10  205.25   10.60
   1   2 -10  199.17   10.71
  -2   1 -10  174.88   10.69
   2  -1 -10  182.88   10.49
  -1  -2 -10  184.15   10.89
  -1  -2  10  214.03   10.85
  -2   1  10  199.95   10.50
   1   2  10  205.13   10.52
  -1  -2  10  171.67   10.55
  -2   1  10  169.11   10.66
   2  -1  10  186.69   10.72
   2  -1  10  197.15   10.59
  -2   2 -10  185.01   10.32
  -2  -2 -10  190.91   10.57
   2  -2 -10  171.65   10.20
  -2  -2 -10  161.32   10.24
   2  -2 -10  178.26   10.25
   2  -2 -10  168.52   10.56
  -2  -2 -10  174.21   10.26
   2   2 -10  191.56   10.47
   2   2 -10  187.19   10.40
  -2   2 -10  200.50   10.43
   2  -2 -10  192.89   10.26
  -2   2  10  188.50   10.19
   2  -2  10  182.67   10.33
  -2  -2  10  207.28   10.62
  -2  -2  10  192.46   10.27
   2   2  10  171.51   10.22
  -3  -2 -10  117.17    6.82
   2  -3 -10  116.67    6.48
   3   2 -10  119.17    6.81
  -2   3 -10  111.22    6.63
   2  -3 -10  106.45    6.85
   3   2 -10  121.40    6.69
  -3  -2 -10  106.59    6.50
  -3  -2  10  128.64    7.00
   2  -3  10  106.27    6.63
  -3  -2  10  120.53    6.52
   3   1 -10  133.93    7.56
   3   1 -10  137.53    7.39
  -1   3 -10  109.44    7.37
   1  -3 -10  134.02    7.66
  -3  -1 -10  126.43    7.25
   1  -3 -10  125.70    7.15
  -3  -1 -10  130.42    7.49
  -1   3 -10  125.24    7.21
  -3  -1  10  134.17    7.24
   1  -3  10  141.35    7.37
  -3  -1  10  131.70    7.60
   3   1  10  122.16    7.22
   1  -3  10  125.79    7.76
  -3   0 -10  152.56    8.77
   0  -3 -10  150.54    8.98
   3   0 -10  157.23    8.89
   0   3 -10  171.75    8.78
   0   3 -10  148.78    8.60
   3   0 -10  158.72    8.68
  -3   0 -10  152.13    8.58
  -3   0  10  140.21    8.83
  -3   0  10  153.18    8.55
   0  -3  10  150.73    9.02
   0  -3  10  169.15    8.66
   3   0  10  146.48    8.57
   3   0  10  144.82    8.75
   1   3 -10  136.46    7.53
  -1  -3 -10  117.22    7.70
   3  -1 -10  133.13    7.66
  -3   1 -10  126.87    7.51
   3  -1 -10  135.68    7.42
  -3   1 -10  127.84    7.36
   1   3 -10  128.04    7.44
  -1  -3  10  122.45    7.37
  -1  -3  10  148.34    7.92
   3  -1  10  126.65    7.35
  -1  -3  10  139.38    7.78
  -2  -3 -10  116.03    7.13
   2   3 -10  121.40    6.95
  -3   2 -10  121.95    6.80
   3  -2 -10  117.31    6.79
   3  -2 -10  116.47    7.06
  -2  -3  10  123.68    6.77
  -3   2  10  114.80    6.70
  -2  -3  10  126.50    7.21
   3  -3 -10   77.98    4.99
  -3  -3 -10   80.78    5.09
  -3   3 -10   81.94    4.82
   3  -3 -10   81.56    4.71
   3   3 -10   82.87    4.92
  -3  -3 -10   84.84    4.81
  -3  -3  10   83.00    4.68
   3  -3  10   75.80    4.88
  -3  -3  10   86.24    5.28
   4   1 -10   88.56    5.44
   1  -4 -10   87.40    5.52
   4   1 -10   92.74    5.24
  -4  -1 -10   86.60    5.35
  -4  -1 -10   98.01    5.11
   4   1  10   87.72    5.09
   1  -4  10   87.02    5.80
  -4  -1  10   81.40    5.51
  -4  -1  10   90.20    5.07
   4   0 -10  112.65    6.67
  -4   0 -10  106.87    6.31
   0  -4 -10  120.49    6.85
   4   0 -10  119.73    6.47
  -4   0 -10  106.40    6.53
   0  -4  10  110.58    6.39
   0  -4  10  118.27    7.01
  -4   0  10  109.93    6.30
   4   0  10  108.78    6.34
  -4   0  10  102.73    6.74
   4  -1 -10   93.52    5.30
  -4   1 -10   92.12    5.40
   4  -1 -10   93.76    5.54
  -4   1 -10   86.45    5.19
  -1  -4  10   98.35    5.81
  -4   1  10   87.19    5.15
  -1  -4  10   88.03    5.20
  -4   1  10   83.65    5.63
   4  -1  10   93.11    5.24
   0   0 -11  445.43   24.45
   0   0 -11  445.55   24.25
   0   0  11  435.70   24.15
   0   0  11  428.80   24.16
   1   0 -11   25.18    1.85
  -1   0 -11   24.83    2.03
   1   0 -11   29.41    2.13
   0   1 -11   33.44    1.97
  -1   0 -11   26.32    1.89
   0  -1 -11   30.33    1.90
   1   0 -11   28.72    1.94
   1   0 -11   29.13    1.94
   0   1 -11   32.60    2.09
   0  -1 -11   34.29    1.89
   0  -1  11   33.62    1.86
  -1   0  11   32.52    1.89
   0  -1  11   31.44    2.09
   0  -1  11   32.11    1.96
   1   0  11   31.16    1.85
  -1   0  11   25.07    1.80
   0   1  11   31.84    1.81
   1   0  11   29.34    1.82
   1   0  11   23.97    1.83
   1  -1 -11  228.61   14.95
   1  -1 -11  260.16   14.89
   1   1 -11  259.66   15.15
  -1  -1 -11  297.19   14.94
  -1  -1 -11  229.88   15.12
   1  -1 -11  294.71   15.25
  -1   1 -11  304.16   15.14
  -1   1 -11  243.60   14.95
   1  -1 -11  275.11   14.95
   1   1 -11  282.78   15.00
  -1  -1  11  262.78   14.89
  -1   1  11  258.17   14.84
   1  -1  11  263.85   15.04
  -1  -1  11  304.37   15.04
  -1   1  11  284.83   14.87
   1  -1  11  246.77   14.91
   1   1  11  269.38   14.87
   1  -2 -11   22.77    1.78
   1  -2 -11   21.10    1.29
  -2  -1 -11   19.16    1.44
  -2  -1 -11   22.67    1.69
  -1   2 -11   18.73    1.55
   2   1 -11   24.37    1.61
   2   1 -11   21.68    1.70
  -2  -1 -11   20.72    1.45
   1  -2 -11   18.69    1.63
  -2  -1  11   24.03    1.66
  -1   2  11   21.82    1.35
   1  -2  11   21.70    1.50
   2   1  11   21.62    1.44
  -2  -1  11   21.84    1.42
   1  -2  11   20.84    1.74
   2   0 -11  290.20   16.54
   2   0 -11  277.45   16.34
   0  -2 -11  280.93   16.19
   0  -2 -11  306.78   16.58
   0   2 -11  326.18   16.35
  -2   0 -11  247.94   16.23
   0   2 -11  263.73   16.36
   2   0 -11  308.70   16.33
  -2   0 -11  287.94   16.24
  -2   0 -11  285.54   16.44
   0  -2 -11  274.93   16.19
   0   2  11  286.10   16.15
   0  -2  11  312.15   16.50
   2   0  11  297.26   16.24
  -2   0  11  318.84   16.39
  -2   0  11  305.85   16.20
   2   0  11  307.54   16.25
  -1  -2 -11   24.09    1.44
   2  -1 -11   23.54    1.51
  -1  -2 -11   18.26    1.36
   2  -1 -11   20.25    1.74
  -1  -2 -11   18.17    1.71
   1   2 -11   22.98    1.62
   2  -1 -11   19.50    1.39
  -2   1 -11   22.19    1.48
  -2   1 -11   18.76    1.59
   1   2 -11   23.82    1.61
   2  -1 -11   20.60    1.44
  -2   1  11   22.48    1.38
   2  -1  11   23.09    1.63
  -1  -2  11   23.35    2.26
   2  -1  11   21.60    1.52
   1   2  11   22.05    1.37
  -2   1  11   23.49    1.59
  -1  -2  11   21.17    1.44
  -2  -2 -11  234.76   13.36
  -2   2 -11  261.02   13.21
   2  -2 -11  244.43   13.04
   2   2 -11  227.54   13.17
  -2  -2 -11  223.81   13.01
   2   2 -11  245.89   13.29
   2  -2 -11  208.84   13.35
  -2   2 -11  230.29   13.10
  -2  -2  11  263.37   13.36
   2  -2  11  226.83   13.10
  -2   2  11  237.89   12.95
  -2  -2  11  234.15   13.03
   2   2  11  204.72   12.98
  -2   3 -11   13.09    1.33
   3   2 -11   13.41    1.38
   3   2 -11   13.95    1.36
   2  -3 -11   11.80    1.45
  -3  -2 -11   14.22    1.38
   2  -3 -11   13.36    1.01
  -3  -2 -11   11.64    1.08
  -3  -2  11   14.66    1.48
   2  -3  11   12.91    1.23
  -3  -2  11   13.81    1.05
   3   1 -11  180.60    9.97
  -1   3 -11  153.46    9.95
  -3  -1 -11  174.90   10.09
   3   1 -11  178.99   10.17
  -3  -1 -11  165.02    9.82
   1  -3 -11  183.19   10.24
   1  -3  11  190.25    9.92
  -3  -1  11  184.97   10.16
   1  -3  11  168.17   10.30
  -3  -1  11  176.18    9.81
   3   0 -11   17.32    1.36
  -3   0 -11   15.53    1.40
   0  -3 -11   16.70    1.03
   0   3 -11   18.26    1.49
   0  -3 -11   18.50    1.63
   3   0 -11   17.14    1.54
  -3   0 -11   17.50    1.23
   0   3 -11   16.61    1.26
  -3   0  11   17.16    1.19
   0  -3  11   20.94    1.31
  -3   0  11   16.68    1.49
   3   0  11   16.89    1.22
   0  -3  11   16.46    1.65
   1   3 -11  183.15    9.75
  -3   1 -11  165.16    9.76
  -1  -3 -11  144.61    9.92
  -3   1 -11  176.13    9.59
   3  -1 -11  182.57    9.66
   1   3 -11  172.49    9.69
   3  -1 -11  168.58    9.92
  -1  -3  11  187.82    9.98
  -3   1  11  174.35    9.52
  -1  -3  11  150.69    9.57
  -3   1  11  174.07    9.86
  -2  -3 -11   13.48    1.49
  -3   2 -11   13.47    1.15
  -3   2 -11   11.07    1.33
   2   3 -11   15.57    1.50
   3  -2 -11   13.83    1.43
   3  -2 -11   13.80    1.15
   2   3 -11   14.11    1.29
  -2  -3  11   14.21    1.11
  -3   2  11   13.06    1.01
   3  -2  11   15.04    1.23
  -2  -3  11   15.04    1.52
   0  -4 -11  157.32    8.73
  -4   0 -11  143.85    8.45
   4   0 -11  139.85    8.58
   4   0 -11  155.29    8.37
  -4   0 -11  134.15    8.20
   4   0  11  139.28    8.20
   0  -4  11  147.66    8.26
  -4   0  11  146.21    8.64
  -4   0  11  138.99    8.17
   0  -4  11  153.06    8.84
   0   0 -12  196.41   10.81
   0   0 -12  183.07   10.64
   0   0 -12  188.29   10.55
   0   0  12  184.95   10.50
   0   0  12  190.44   10.48
   1   0 -12   98.89    5.66
   1   0 -12   87.36    5.58
   0  -1 -12  101.53    5.87
   0   1 -12  109.33    5.84
   1   0 -12   97.06    5.90
   1   0 -12   97.52    5.67
  -1   0 -12   89.67    5.79
  -1   0 -12   92.43    5.61
   0   1 -12   87.32    5.76
   0  -1 -12  106.91    5.59
   0  -1  12   99.97    5.64
  -1   0  12   94.84    5.54
  -1   0  12  105.68    5.59
   0  -1  12   99.75    5.55
   1   0  12   98.75    5.51
   1   0  12   90.56    5.55
   0   1  12   99.47    5.51
  -1   1 -12  210.05   10.58
   1  -1 -12  186.12   10.35
  -1  -1 -12  201.27   10.37
   1  -1 -12  173.25   10.41
   1  -1 -12  203.95   10.69
  -1  -1 -12  155.87   10.58
   1   1 -12  206.01   10.48
   1   1 -12  158.04   10.83
   1  -1 -12  175.60   10.38
  -1   1 -12  168.07   10.39
   1  -1  12  182.34   10.40
  -1  -1  12  174.63   10.35
   1   1  12  188.75   10.30
  -1   1  12  167.28   10.27
   1  -1  12  170.74   10.44
  -1  -1  12  209.42   10.46
  -1   1  12  208.78   10.29
  -2  -1 -12   58.10    4.22
  -1   2 -12   65.19    4.22
   2   1 -12   75.31    4.28
  -2  -1 -12   61.60    4.12
   2   1 -12   74.49    4.49
   1  -2 -12   79.13    4.51
   1  -2 -12   72.71    4.12
  -1   2 -12   81.37    4.32
  -2  -1 -12   73.40    4.44
   2   1  12   64.28    4.10
  -2  -1  12   73.30    4.12
   1  -2  12   64.35    4.56
  -1   2  12   68.50    4.04
   1  -2  12   76.94    4.18
  -2   0 -12  115.46    7.40
   0   2 -12  123.68    7.32
   0  -2 -12  130.88    7.53
   2   0 -12  127.95    7.29
  -2   0 -12  119.17    7.21
   0  -2 -12  136.90    7.30
   2   0 -12  111.84    7.30
   0   2 -12  110.62    7.33
   2   0 -12  116.02    7.49
  -2   0  12  138.91    7.31
   0  -2  12  142.78    7.19
   2   0  12  126.03    7.20
   0   2  12  127.44    7.10
   2   0  12  138.96    7.18
   0  -2  12  136.11    7.43
  -2   1 -12   61.45    4.44
   1   2 -12   82.62    4.43
   2  -1 -12   75.91    4.36
   2  -1 -12   65.25    4.60
  -2   1 -12   73.58    4.34
  -1  -2 -12   76.48    4.25
   2  -1 -12   68.91    4.30
   1   2 -12   66.30    4.58
   2  -1 -12   66.28    4.24
  -1  -2  12   76.33    4.29
   1   2  12   77.26    4.20
   2  -1  12   78.60    4.44
   2  -1  12   70.81    4.32
  -1  -2  12   82.18    4.52
  -2   1  12   74.16    4.23
  -2   1  12   82.18    4.41
   2  -2 -12  102.35    5.52
   2   2 -12   98.23    5.78
   2  -2 -12   82.91    5.82
  -2   2 -12  107.77    5.67
  -2  -2 -12   93.45    5.84
  -2  -2 -12   93.74    5.45
  -2   2 -12   92.38    5.58
   2   2 -12   91.89    5.65
  -2  -2  12   90.69    5.48
  -2  -2  12  107.95    5.80
   2  -2  12   87.17    5.54
  -2   2  12   96.28    5.41
   3   2 -12   47.29    3.11
   2  -3 -12   47.39    2.67
  -3  -2 -12   43.71    3.07
   2  -3 -12   39.76    3.12
  -2   3 -12   40.81    2.93
  -3  -2 -12   38.48    2.71
   3   2 -12   48.13    3.01
  -3  -2  12   43.10    2.70
  -3  -2  12   49.76    3.11
   2  -3  12   40.99    2.81
   2  -3  12   44.96    3.34
  -3  -1 -12  101.97    6.19
   3   1 -12  113.41    6.37
   1  -3 -12  102.55    6.07
   1  -3 -12  112.29    6.59
   3   1 -12  110.06    6.58
  -1   3 -12   95.45    6.32
  -3  -1 -12  106.93    6.48
   1  -3  12  100.21    6.62
   1  -3  12  119.48    6.26
  -3  -1  12  108.78    6.17
   3   1  12  107.46    6.20
  -3  -1  12  121.78    6.52
   0  -3 -12   59.57    3.90
   0   3 -12   63.84    3.69
   3   0 -12   59.00    3.64
  -3   0 -12   52.83    3.49
  -3   0 -12   59.96    3.76
   0  -3 -12   53.69    3.33
   0   3 -12   54.03    3.57
   3   0 -12   58.72    3.90
   0  -3  12   65.71    3.54
  -3   0  12   60.42    3.74
   3   0  12   59.59    3.55
  -3   0  12   62.97    3.48
   0  -3  12   59.64    3.90
   1   3 -12  111.12    6.12
   1   3 -12   88.26    6.46
   3  -1 -12  101.55    6.34
  -3   1 -12   95.51    6.14
   3  -1 -12  111.41    6.06
  -1  -3 -12   88.00    6.31
  -3   1 -12  105.31    5.97
  -1  -3  12  114.98    6.32
  -3   1  12  110.78    6.19
   3  -1  12  110.89    6.01
  -3   1  12  104.12    5.89
  -1  -3  12  102.84    5.96
  -2  -3 -12   44.97    3.24
   2   3 -12   41.66    3.05
  -3   2 -12   42.84    2.85
   3  -2 -12   46.31    2.85
   3  -2 -12   41.82    3.16
   2   3 -12   46.91    3.04
  -2  -3  12   44.30    2.78
  -3   2  12   46.37    2.84
  -2  -3  12   46.64    3.14
   3  -2  12   48.92    2.93
   0   0 -13   71.73    4.25
   0   0 -13   61.95    3.97
   0   0 -13   71.60    4.04
   0   0  13   71.50    3.90
   0   0  13   63.88    3.91
   1   0 -13  171.28    9.57
   0  -1 -13  179.47    9.24
   1   0 -13  162.38    9.31
   0   1 -13  152.67    9.80
   0   1 -13  172.14    9.31
   0  -1 -13  166.17    9.25
  -1   0 -13  151.37    9.46
   0  -1 -13  167.32    9.52
  -1   0 -13  155.26    9.26
   0   1  13  166.86    9.16
   1   0  13  159.11    9.12
  -1   0  13  176.07    9.23
   0  -1  13  167.83    9.20
   1   0  13  156.86    9.21
   0  -1  13  164.57    9.27
  -1   0  13  157.67    9.18
   1  -1 -13   35.15    2.25
   1   1 -13   36.91    2.34
   1  -1 -13   32.08    2.28
  -1  -1 -13   30.02    2.48
  -1  -1 -13   38.12    2.25
  -1   1 -13   34.47    2.32
   1  -1 -13   37.24    2.53
  -1   1 -13   38.13    2.44
   1   1 -13   33.04    2.51
   1  -1  13   33.48    2.30
   1  -1  13   35.17    2.23
   1   1  13   35.72    2.17
  -1  -1  13   37.31    2.21
  -1   1  13   31.94    2.16
  -1  -1  13   37.46    2.30
  -1   1  13   39.96    2.12
   2   1 -13  123.69    6.89
   1  -2 -13  120.26    6.74
  -2  -1 -13  104.46    6.73
   2   1 -13  120.09    7.12
  -2  -1 -13  105.79    7.02
  -1   2 -13  113.02    6.83
   1  -2 -13  138.45    7.15
   2   1  13  106.05    6.70
   1  -2  13  124.42    6.76
  -2  -1  13  136.40    6.91
  -1   2  13  110.60    6.64
   1  -2  13  119.66    7.00
  -2  -1  13  111.34    6.70
   0  -2 -13   48.68    3.09
   0  -2 -13   39.38    2.70
  -2   0 -13   39.61    2.98
   0   2 -13   42.92    2.95
   2   0 -13   46.97    2.89
   0   2 -13   48.73    2.86
   2   0 -13   41.38    3.08
  -2   0 -13   38.41    2.77
  -2   0  13   51.19    2.85
  -2   0  13   43.52    2.70
   0   2  13   47.07    2.65
   0  -2  13   48.05    2.95
   0  -2  13   52.10    2.73
   2   0  13   43.81    2.72
   2   0  13   35.95    2.88
   2  -1 -13  127.88    6.95
  -2   1 -13  111.62    7.04
  -2   1 -13  110.60    6.89
   1   2 -13  137.39    6.98
  -1  -2 -13  105.93    7.17
   2  -1 -13  112.30    7.21
   1   2 -13  111.67    7.08
  -1  -2 -13  127.64    6.79
  -1  -2  13  130.90    6.84
   2  -1  13  112.07    6.87
  -2   1  13  117.90    6.78
  -1  -2  13  134.50    7.05
   2   2 -13   34.18    2.44
   2   2 -13   35.26    2.56
  -2   2 -13   31.73    2.35
  -2  -2 -13   35.48    2.18
  -2  -2 -13   31.08    2.57
  -2   2 -13   40.67    2.42
   2  -2 -13   36.17    2.27
   2  -2 -13   31.55    2.61
   2  -2  13   34.10    2.60
  -2   2  13   34.33    2.14
  -2  -2  13   32.34    2.21
   2  -2  13   29.55    2.28
  -2  -2  13   39.29    2.49
  -3  -1 -13   19.03    1.76
   3   1 -13   19.56    1.88
   1  -3 -13   21.02    1.87
   3   1 -13   21.81    1.79
  -1   3 -13   19.16    1.74
   1  -3 -13   18.32    1.35
  -3  -1 -13   17.04    1.50
  -3  -1  13   18.33    1.43
   3   1  13   18.26    1.97
   1  -3  13   19.65    1.93
  -3  -1  13   21.78    1.76
   1  -3  13   22.52    1.49
   0   3 -13  106.09    5.84
   3   0 -13   95.28    6.12
   0  -3 -13   87.41    5.52
   3   0 -13  104.65    5.87
  -3   0 -13   92.27    5.95
  -3   0 -13   88.91    5.69
   0  -3 -13  101.22    6.08
  -3   0  13  108.26    5.91
  -3   0  13   96.55    5.65
   0  -3  13  105.54    5.69
   0  -3  13  101.66    6.05
   3   0  13   96.59    5.71
  -1  -3 -13   19.09    1.93
   3  -1 -13   18.75    1.90
   3  -1 -13   22.45    1.67
   1   3 -13   22.16    1.78
  -3   1 -13   16.89    1.73
  -3   1 -13   20.02    1.55
   1   3 -13   19.64    1.72
   3  -1  13   18.83    1.60
  -3   1  13   22.19    1.74
  -3   1  13   19.16    1.44
  -1  -3  13   22.57    1.51
  -1  -3  13   22.25    1.84
   0   0 -14  154.71    8.59
   0   0 -14  145.19    8.35
   0   0  14  147.94    8.20
   0   0  14  140.82    8.24
   0   1 -14   33.26    2.29
   0   1 -14   31.48    2.11
   1   0 -14   33.51    2.38
  -1   0 -14   30.79    2.29
  -1   0 -14   29.97    2.09
   0  -1 -14   32.23    2.33
   1   0 -14   32.14    2.14
   0  -1 -14   33.01    2.08
   0  -1  14   32.20    2.06
   1   0  14   29.85    1.89
  -1   0  14   32.54    2.01
   0  -1  14   31.83    1.99
  -1   0  14   31.05    2.00
   1   0  14   33.02    2.03
   0   1  14   32.38    1.98
  -1  -1 -14  162.19    8.80
   1  -1 -14  165.90    9.13
  -1   1 -14  148.10    8.85
  -1  -1 -14  146.32    9.10
   1   1 -14  152.15    9.12
   1   1 -14  162.12    8.88
  -1   1 -14  169.13    9.02
   1  -1 -14  143.61    8.83
  -1   1  14  144.42    8.71
   1  -1  14  151.03    8.85
   1  -1  14  151.86    8.77
   1   1  14  154.86    8.72
  -1  -1  14  164.93    8.85
  -1  -1  14  161.48    8.76
  -2  -1 -14   20.58    1.61
   1  -2 -14   20.62    1.62
   1  -2 -14   24.86    1.92
  -2  -1 -14   18.21    1.89
   2   1 -14   20.77    1.98
   2   1 -14   26.39    1.85
  -1   2 -14   21.87    1.72
   1  -2  14   24.20    1.58
   2   1  14   20.30    1.59
  -2  -1  14   25.04    1.70
   1  -2  14   22.35    1.84
  -2  -1  14   20.43    1.54
   0   2 -14  112.86    6.01
   2   0 -14  105.27    6.05
   0  -2 -14  110.62    6.26
   0  -2 -14   95.42    5.86
   2   0 -14   92.86    6.26
  -2   0 -14   84.66    5.92
   0   2 -14  107.88    6.17
   2   0  14   90.13    5.90
   0  -2  14  113.33    5.87
   0  -2  14  105.52    6.06
  -2   0  14  117.25    5.98
  -2   0  14   91.26    5.84
   1   2 -14   25.15    1.72
   2  -1 -14   21.20    1.96
  -2   1 -14   21.66    1.80
   2  -1 -14   21.56    1.71
  -2   1 -14   18.74    1.69
   1   2 -14   19.95    1.85
  -1  -2 -14   21.44    1.96
  -1  -2 -14   22.76    1.50
  -2   1  14   21.40    1.51
  -1  -2  14   23.64    1.71
   2  -1  14   19.61    1.61
   2  -1  14   20.00    1.72
  -1  -2  14   23.56    1.54
  -2  -2 -14   68.09    5.09
  -2  -2 -14   88.56    4.68
   2  -2 -14   79.93    5.16
   2   2 -14   79.03    5.11
   2  -2 -14   79.53    4.78
  -2   2 -14   92.17    5.01
   2   2 -14   88.10    4.95
  -2   2 -14   71.40    4.83
   2  -2  14   82.09    5.10
  -2  -2  14   89.49    4.96
   2  -2  14   71.50    4.76
  -2  -2  14   73.49    4.70
   0   3 -14   18.54    1.64
  -3   0 -14   16.21    1.72
   0  -3 -14   18.40    1.76
  -3   0 -14   16.52    1.46
   0  -3 -14   16.87    1.23
   3   0 -14   14.97    1.82
   3   0 -14   17.87    1.66
   3   0  14   13.72    1.47
   0  -3  14   18.70    1.76
   0  -3  14   18.45    1.35
  -3   0  14   19.27    1.60
  -3   0  14   16.95    1.38
   0   0 -15  146.94    8.44
   0   0 -15  143.55    8.21
   0   0  15  142.55    8.10
  -1   0 -15   98.04    6.06
   1   0 -15  103.94    5.90
  -1   0 -15   96.27    5.83
   0   1 -15  104.91    6.06
   0  -1 -15  101.20    6.10
   0   1 -15  102.52    5.87
   1   0 -15  101.77    6.14
   0  -1 -15  101.19    5.82
   0  -1  15   98.77    5.74
  -1   0  15  101.40    5.75
   0   1  15   99.70    5.72
   1   0  15   95.84    5.75
   0  -1  15   96.37    5.78
  -1   0  15  107.48    5.79
  -1  -1 -15  142.19    9.01
  -1  -1 -15  161.11    8.71
   1   1 -15  155.84    8.79
   1  -1 -15  151.11    8.77
  -1   1 -15  163.28    8.93
  -1   1 -15  146.08    8.76
   1   1 -15  155.84    9.07
   1  -1 -15  160.20    9.03
   1  -1  15  150.07    8.67
   1  -1  15  147.07    8.72
  -1  -1  15  160.71    8.74
  -1  -1  15  155.44    8.66
   1   1  15  149.81    8.61
  -1   1  15  152.15    8.65
  -2  -1 -15   70.56    4.42
  -1   2 -15   82.76    4.64
   2   1 -15   78.72    4.60
   2   1 -15   67.69    4.83
   1  -2 -15   78.09    4.75
  -1   2 -15   74.80    4.54
   1  -2 -15   62.64    4.41
  -2  -1  15   78.66    4.50
   1  -2  15   75.14    4.39
  -2  -1  15   75.69    4.41
   1  -2  15   74.53    4.64
  -2   0 -15   90.98    6.36
   0   2 -15  114.81    6.41
   0  -2 -15  102.34    6.08
   0  -2 -15  113.28    6.47
   2   0 -15  108.98    6.26
   0   2 -15  112.55    6.20
  -2   0 -15   92.41    6.14
   2   0 -15  101.50    6.51
  -2   0  15   98.76    6.06
   0  -2  15  109.75    6.25
  -2   0  15  118.28    6.15
   2   0  15   97.82    6.11
   0  -2  15  111.26    6.05
   2  -1 -15   75.04    4.74
   1   2 -15   80.35    4.41
  -2   1 -15   59.25    4.35
   2  -1 -15   69.93    4.40
  -2   1 -15   74.52    4.53
   1   2 -15   65.00    4.59
  -1  -2 -15   74.93    4.21
  -1  -2 -15   68.84    4.67
  -1  -2  15   81.53    4.26
   2  -1  15   72.43    4.33
  -2   1  15   66.98    4.22
  -1  -2  15   74.60    4.40
   0   0 -16   82.48    5.00
   0   0 -16   85.07    5.22
   0   0  16   87.68    4.90
  -1   0 -16   62.09    3.80
   0   1 -16   63.20    3.83
   0  -1 -16   60.37    4.03
  -1   0 -16   60.92    4.02
   1   0 -16   70.25    4.14
   0  -1 -16   64.14    3.78
   0   1 -16   64.65    4.01
   1   0 -16   62.27    3.84
   0  -1  16   61.06    3.68
  -1   0  16   60.71    3.69
   1   0  16   59.23    3.69
  -1  -1 -16   51.41    3.62
   1  -1 -16   52.93    3.37
   1   1 -16   53.62    3.39
  -1  -1 -16   52.91    3.27
   1   1 -16   57.08    3.69
  -1   1 -16   56.23    3.51
  -1   1 -16   50.69    3.37
   1  -1 -16   53.07    3.58
  -1  -1  16   55.80    3.24
  -1   1  16   54.50    3.23
   1  -1  16   52.63    3.24
   2   0 -16   63.62    4.26
  -2   0 -16   57.68    4.07
   0   2 -16   66.65    4.09
   0   2 -16   64.92    3.85
   2   0 -16   62.27    4.29
  -2   0 -16   64.87    4.18
   0  -2 -16   60.01    3.74
   0  -2 -16   66.78    4.33
   2   0  16   58.01    3.78
   0  -2  16   62.67    3.69
   0  -2  16   60.28    3.86
  -2   0  16   59.99    3.73
   0   0 -17   90.12    5.42
   0   0 -17   93.73    5.66
   0   0  17   93.87    5.32
  -1   0 -17  132.30    7.44
   1   0 -17  126.88    7.48
   0  -1 -17  123.43    7.61
   0  -1 -17  120.83    7.13
  -1   0 -17  123.86    7.40
   0   1 -17  126.46    7.39
   0   1 -17  116.83    7.17
  -1   0  17  127.64    7.07
   1   0  17  121.06    7.06
   0  -1  17  124.33    7.06
   0   0   0    0.00    0.00
;
_shelx_hkl_checksum     66116
_shelx_res_file
;
    LaCaOFBiS2.res created by SHELXL-2014/7
TITL P4-nmm in P4/nmm
CELL 0.71073 4.0548 4.0548 13.3699 90.000 90.000 90.000
ZERR 2 0.0009 0.0009 0.0032 0.000 0.000 0.000
LATT 1
SYMM -y+1/2, x, z
SYMM y, -x+1/2, z
SYMM x+1/2, -y, -z
SYMM -x, y+1/2, -z
SYMM -x+1/2, -y+1/2, z
SYMM y+1/2, x+1/2, -z
SYMM -y, -x, -z
SFAC Bi Ca F La O S
UNIT 1.71 0.29 0.29 2 1.71 4
LIST 4
TEMP 27.770
SIZE 0.010 0.070 0.120
L.S. 4
ACTA
BOND
EADP O1 F1
EADP Ca1 Bi1
EXYZ Ca1 Bi1
OMIT 0 0 2
FMAP 2
PLAN 2
SIZE 0.015 0.045 0.045
TEMP 26.820
WGHT    0.031800    0.502500
EXTI    0.033227
FVAR       0.19219   0.14308
LA1   4    0.750000    0.750000    0.898266    10.12500    0.01150    0.01150 =
         0.01506    0.00000    0.00000    0.00000
CA1   2    0.250000    0.250000    0.621783    20.12500    0.01458    0.01458 =
         0.00873    0.00000    0.00000    0.00000
BI1   1    0.250000    0.250000    0.621783   -20.12500    0.01458    0.01458 =
         0.00873    0.00000    0.00000    0.00000
F1    3    0.750000    0.250000    1.000000    20.12500    0.00872    0.00872 =
         0.00637    0.00000    0.00000    0.00000
O1    5    0.750000    0.250000    1.000000   -20.12500    0.00872    0.00872 =
         0.00637    0.00000    0.00000    0.00000
S1    6    0.250000    0.250000    0.811022    10.12500    0.01009    0.01009 =
         0.01094    0.00000    0.00000    0.00000
S2    6    0.750000    0.750000    0.622113    10.12500    0.02002    0.02002 =
         0.03064    0.00000    0.00000    0.00000
HKLF 4
REM  P4-nmm in P4/nmm
REM R1 =  0.0197 for     190 Fo > 4sig(Fo)  and  0.0200 for all     191 data
REM     17 parameters refined using      0 restraints
END
WGHT      0.0318      0.5025
REM Highest difference peak  1.477,  deepest hole -1.531,  1-sigma level  0.373
Q1    1   0.2500  0.2500  0.7533  10.12500  0.05    1.48
Q2    1   0.7500  0.7500  0.5563  10.12500  0.05    1.43
;
_shelx_res_checksum     82706
data_New_Global_Publ_Block
_journal_date_recd_electronic     2016-05-07
_journal_date_accepted     2016-05-18
_journal_name_full     'Acta Crystallographica, Section E'
_journal_year     2016
_journal_volume     72
_journal_issue      6
_journal_page_first     845
_journal_page_last     848
_journal_paper_category     GI
_journal_paper_doi     10.1107/S2056989016008082
_journal_coeditor_code     PJ2030
loop_
    _publ_contact_author_name
    _publ_contact_author_address
    _publ_contact_author_email
    'Hui Zhang'
;
State Key Laboratory of High Performance Ceramics and Superfine Microstructures
Shanghai Institute of Ceramics
Chinese Academy of Sciences
Shanghai 200050
People's Republic of China
;
 huizhangmpg@hotmail.com
    'Rongtie Huang'
;
Department of Physics
Shanghai University
Shanghai 200444
People's Republic of China
;
 huangrongtie@student.sic.ac.cn
_publ_contact_author_fax     ?
_publ_contact_author_phone     '0086-133'
_publ_section_title
;
Crystal structure and magnetic properties of
LaCa~0.143(4)~O~0.857(4)~F~0.143(4)~Bi~0.857(4)~S~2~
;
_publ_section_title_footnote     .
loop_
    _publ_author_name
    _publ_author_footnote
    _publ_author_address
    'Huang, Rongtie' .
;
State Key Laboratory of High Performance Ceramics and Superfine Microstructures
Shanghai Institute of Ceramics
Chinese Academy of Sciences
Shanghai 200050
People's Republic of China
Department of Physics
Shanghai University
Shanghai 200444
People's Republic of China
;
    'Zhang, Hui' .
;
State Key Laboratory of High Performance Ceramics and Superfine Microstructures
Shanghai Institute of Ceramics
Chinese Academy of Sciences
Shanghai 200050
People's Republic of China
;
    'Wang, Dong' .
;
Department of Physics
Shanghai University
Shanghai 200444
People's Republic of China
;
    'Cai, Chuanbing' .
;
Department of Physics
Shanghai University
Shanghai 200444
People's Republic of China
;
    'Huang, Fuqiang' .
;
State Key Laboratory of High Performance Ceramics and Superfine Microstructures
Shanghai Institute of Ceramics
Chinese Academy of Sciences
Shanghai 200050
People's Republic of China
;
_publ_section_synopsis
;
LaCa~0.143(4)~O~0.857(4)~F~0.143(4)~Bi~0.857(4)~S~2~ crystallizes in the
tetragonal space group <i>P</i>4/<i>nmm</i>. The structure exhibits disorder
of the Ca^2+^ and Bi^3+^ cations, and the O^2-^ and F^-^ anions. The structure
is composed of a stacking of [(O,F)~2~La~2~] layers and double [(Bi,Ca)S~2~]
layers. Magnetic property measurements indicate a very small magnetization at
300 K and the existence of weak ferromagnetism at 2 K.
;
