# Supplementary material for: Crystal structure and magnetic properties of LaCa0.143 (4)O0.857 (4)F0.143 (4)Bi0.857 (4)S2
Source: Acta Crystallogr E Crystallogr Commun. 2016 May 24;72(Pt 6):845–8. doi: 10.1107/S2056989016008082 (PMC4908565; doi:10.1107/S2056989016008082)
Supplement: Supplementary file 2 [file e-72-00845-Isup2.hkl]

data_I                                                                          
_shelx_title ' P4-nmm in P4/nmm'                                                
_shelx_refln_list_code          4                                               
_shelx_F_calc_maximum      204.59                                               
_exptl_crystal_F_000       342.02                                               
_reflns_d_resolution_high  0.7721                                               
                                                                                
loop_                                                                           
 _space_group_symop_operation_xyz                                               
 'x, y, z'                                                                      
 '-y+1/2, x, z'                                                                 
 'y, -x+1/2, z'                                                                 
 'x+1/2, -y, -z'                                                                
 '-x, y+1/2, -z'                                                                
 '-x+1/2, -y+1/2, z'                                                            
 'y+1/2, x+1/2, -z'                                                             
 '-y, -x, -z'                                                                   
 '-x, -y, -z'                                                                   
 'y-1/2, -x, -z'                                                                
 '-y, x-1/2, -z'                                                                
 '-x-1/2, y, z'                                                                 
 'x, -y-1/2, z'                                                                 
 'x-1/2, y-1/2, -z'                                                             
 '-y-1/2, -x-1/2, z'                                                            
 'y, x, z'                                                                      
                                                                                
_cell_length_a     4.0548                                                       
_cell_length_b     4.0548                                                       
_cell_length_c    13.3699                                                       
_cell_angle_alpha  90.000                                                       
_cell_angle_beta   90.000                                                       
_cell_angle_gamma  90.000                                                       
                                                                                
_shelx_F_squared_multiplier     1.000                                           
                                                                                
loop_                                                                           
 _refln_index_h                                                                 
 _refln_index_k                                                                 
 _refln_index_l                                                                 
 _refln_F_squared_calc                                                          
 _refln_F_squared_meas                                                          
 _refln_F_squared_sigma                                                         
 _refln_observed_status                                                         
   2   2   0      34960.81      34197.44      1965.92 o                         
   1   3   0      25591.89      25893.92       354.36 o                         
   3   3   0      14564.90      15232.89       341.85 o                         
   0   4   0      18813.39      19453.53       435.55 o                         
   2   4   0      14457.44      15396.94       346.34 o                         
   1   5   0       8903.88       9364.02       212.77 o                         
   0   1   1       1327.53       1394.13        18.83 o                         
   1   1   1       1051.31       1143.19        13.36 o                         
   0   2   1        117.22        129.46         2.14 o                         
   1   2   1        840.78        864.73         7.52 o                         
   2   2   1         96.59        105.74         1.88 o                         
   0   3   1        596.71        611.28         8.40 o                         
   1   3   1        344.37        353.83         3.95 o                         
   2   3   1        437.36        454.74         5.16 o                         
   3   3   1        149.05        147.90         4.08 o                         
   0   4   1         54.08         67.73         4.27 o                         
   1   4   1        331.16        349.59         5.62 o                         
   2   4   1         41.58         53.84         2.91 o                         
   3   4   1        203.02        226.14         6.40 o                         
   0   5   1        203.02        211.02         8.68 o                         
   1   5   1         76.27         82.98         4.13 o                         
   0   1   2      30013.43      22662.66      1245.90 o                         
   1   1   2         12.84         -0.49         0.49 o                         
   0   2   2        527.55        514.86         7.39 o                         
   1   2   2      19422.94      19403.81       216.88 o                         
   2   2   2        323.47        310.63         4.08 o                         
   0   3   2      13676.84      13528.27       170.43 o                         
   1   3   2         25.63         26.63         0.92 o                         
   2   3   2      10092.63      10041.29       100.91 o                         
   3   3   2         17.53         20.37         1.96 o                         
   0   4   2        155.12        155.32         5.90 o                         
   1   4   2       7691.40       7911.55       100.38 o                         
   2   4   2        116.40        128.88         4.08 o                         
   3   4   2       4752.18       4903.77        76.38 o                         
   0   5   2       4752.18       4916.89       105.68 o                         
   1   5   2         11.08         15.20         3.68 o                         
   0   0   3       3596.53       3013.63        63.35 o                         
   0   1   3        630.76        686.89         8.70 o                         
   1   1   3        872.68        782.12         9.19 o                         
   0   2   3       1991.63       1976.73        24.95 o                         
   1   2   3        304.91        322.61         3.03 o                         
   2   2   3       1263.03       1239.22        14.28 o                         
   0   3   3        227.22        239.60         3.97 o                         
   1   3   3        466.92        445.42         4.94 o                         
   2   3   3        191.12        198.92         2.74 o                         
   3   3   3        245.08        237.21         5.95 o                         
   0   4   3        596.54        588.06        12.82 o                         
   1   4   3        162.61        173.92         3.57 o                         
   2   4   3        435.07        448.46         7.98 o                         
   3   4   3        115.67        129.32         4.42 o                         
   0   5   3        115.67        128.31         7.09 o                         
   1   5   3        136.35        152.60         5.76 o                         
   0   1   4       6080.33       5986.84        67.36 o                         
   1   1   4      41855.23      37989.98      2089.85 o                         
   0   2   4      27257.34      27383.21       797.71 o                         
   1   2   4       3755.70       3682.73        29.94 o                         
   2   2   4      19065.02      18893.69       207.24 o                         
   0   3   4       2694.64       2612.87        34.19 o                         
   1   3   4      19090.35      19149.91       177.55 o                         
   2   3   4       2046.93       2003.92        20.14 o                         
   3   3   4      10798.03      10949.50       182.11 o                         
   0   4   4      10668.77      10771.20       189.15 o                         
   1   4   4       1596.19       1558.95        20.64 o                         
   2   4   4       8242.43       8365.34       115.87 o                         
   3   4   4       1011.28        992.50        18.18 o                         
   0   5   4       1011.28       1012.23        24.44 o                         
   1   5   4       6604.67       6501.88        92.14 o                         
   0   0   5       2772.63       2983.03        68.76 o                         
   0   1   5       3622.25       3416.95        44.02 o                         
   1   1   5        667.90        660.12         7.63 o                         
   0   2   5       1472.81       1472.48        18.13 o                         
   1   2   5       2469.37       2409.78        19.22 o                         
   2   2   5        942.61        931.72        11.50 o                         
   0   3   5       1780.68       1678.45        22.48 o                         
   1   3   5        334.45        328.52         4.28 o                         
   2   3   5       1333.35       1294.22        13.43 o                         
   3   3   5        178.54        167.90         5.15 o                         
   0   4   5        461.45        450.82        10.46 o                         
   1   4   5       1026.41       1007.95        13.87 o                         
   2   4   5        338.79        324.33         6.40 o                         
   3   4   5        641.13        636.71        12.40 o                         
   0   5   5        641.13        659.52        18.97 o                         
   0   0   6       2959.90       3050.24        65.30 o                         
   0   1   6      22634.84      23852.87       331.97 o                         
   1   1   6       4447.64       4496.10        49.99 o                         
   0   2   6       2101.40       2048.47        22.83 o                         
   1   2   6      15553.86      15958.43       125.15 o                         
   2   2   6       1567.40       1529.57        18.42 o                         
   0   3   6      11389.13      11280.77       168.57 o                         
   1   3   6       2164.93       2128.55        21.95 o                         
   2   3   6       8648.60       8688.65        83.60 o                         
   3   3   6       1264.55       1252.79        23.83 o                         
   0   4   6        934.61        944.39        19.53 o                         
   1   4   6       6724.17       6771.89        84.78 o                         
   2   4   6        736.52        745.46        11.54 o                         
   0   0   7       8072.12       8778.28       183.90 o                         
   0   1   7        434.49        409.80         5.44 o                         
   1   1   7       9342.87       9085.54        98.21 o                         
   0   2   7       5583.07       5478.45        60.03 o                         
   1   2   7        317.00        308.77         3.05 o                         
   2   2   7       4106.92       4050.98        48.21 o                         
   0   3   7        266.83        248.26         4.92 o                         
   1   3   7       4713.59       4654.71        47.56 o                         
   2   3   7        228.07        225.23         3.68 o                         
   3   3   7       2751.47       2700.24        48.98 o                         
   0   4   7       2395.29       2320.14        43.38 o                         
   1   4   7        193.38        190.55         4.57 o                         
   2   4   7       1867.10       1837.53        26.56 o                         
   0   0   8      17028.77      20462.16       459.93 o                         
   0   1   8       5403.95       5375.80        69.30 o                         
   1   1   8      10918.25      10685.95       115.51 o                         
   0   2   8      11611.38      11766.73       142.77 o                         
   1   2   8       3895.12       3860.85        34.22 o                         
   2   2   8       8369.27       8247.46       102.13 o                         
   0   3   8       2942.31       2877.18        39.95 o                         
   1   3   8       5854.89       5748.75        57.53 o                         
   2   3   8       2281.40       2266.86        25.67 o                         
   3   3   8       3437.89       3371.52        73.26 o                         
   0   4   8       4774.75       4618.48        83.16 o                         
   1   4   8       1799.71       1815.80        28.41 o                         
   2   4   8       3712.70       3533.88        52.45 o                         
   0   0   9        865.68        996.98        23.28 o                         
   0   1   9       3629.47       3496.16        63.43 o                         
   1   1   9       1502.96       1388.67        21.37 o                         
   0   2   9        618.28        603.32        10.18 o                         
   1   2   9       2638.88       2622.10        24.58 o                         
   2   2   9        447.83        450.58         8.25 o                         
   0   3   9       1985.11       2076.11        33.75 o                         
   1   3   9        731.28        732.58         8.72 o                         
   2   3   9       1532.82       1577.92        20.73 o                         
   3   3   9        403.33        403.51        11.28 o                         
   0   4   9        244.68        246.24         9.73 o                         
   1   4   9       1206.83       1210.63        18.89 o                         
   2   4   9        182.99        175.12         6.04 o                         
   0   0  10       9298.89      10899.24       227.82 o                         
   0   1  10       7378.84       7523.23       141.07 o                         
   1   1  10       6084.37       5733.89        87.69 o                         
   0   2  10       6827.79       6765.83       100.95 o                         
   1   2  10       5480.71       5480.41        58.84 o                         
   2   2  10       5209.83       5223.40        73.17 o                         
   0   3  10       4194.31       4318.48        67.94 o                         
   1   3  10       3636.93       3634.42        42.49 o                         
   2   3  10       3276.87       3263.14        44.42 o                         
   3   3  10       2291.76       2250.04        44.95 o                         
   0   4  10       3220.74       3098.15        57.41 o                         
   1   4  10       2597.53       2483.34        34.81 o                         
   0   0  11      11425.97      13252.50       366.11 o                         
   0   1  11        818.49        820.08        17.39 o                         
   1   1  11       7961.59       7878.80       142.10 o                         
   0   2  11       8507.70       8568.62       121.10 o                         
   1   2  11        607.95        588.61         7.25 o                         
   2   2  11       6520.02       6707.13       105.87 o                         
   0   3  11        465.01        473.41        10.05 o                         
   1   3  11       4741.98       4882.81        60.57 o                         
   2   3  11        363.18        369.31         7.40 o                         
   0   4  11       4026.66       4059.02        74.31 o                         
   0   0  12       4918.66       5350.33       134.34 o                         
   0   1  12       2668.94       2715.98        38.05 o                         
   1   1  12       5468.67       5299.45       115.26 o                         
   0   2  12       3687.49       3568.68        64.69 o                         
   1   2  12       2046.85       2004.01        28.73 o                         
   2   2  12       2814.67       2654.83        50.19 o                         
   0   3  12       1602.45       1627.63        27.68 o                         
   1   3  12       3152.11       2957.75        38.61 o                         
   2   3  12       1274.40       1220.98        17.64 o                         
   0   0  13       1714.37       1877.58        56.95 o                         
   0   1  13       4553.20       4635.28        65.55 o                         
   1   1  13        932.10        972.90        15.67 o                         
   0   2  13       1258.60       1231.93        30.63 o                         
   1   2  13       3539.76       3336.44        51.85 o                         
   2   2  13        948.14        941.89        19.15 o                         
   0   3  13       2797.66       2736.86        48.90 o                         
   1   3  13        529.34        547.14         9.29 o                         
   0   0  14       3694.34       4110.04       116.45 o                         
   0   1  14        823.51        870.48        14.77 o                         
   1   1  14       4169.50       4365.23        66.44 o                         
   0   2  14       2900.36       2857.33        77.93 o                         
   1   2  14        637.04        599.50         9.74 o                         
   2   2  14       2300.54       2229.36        54.92 o                         
   0   3  14        501.98        470.23        12.06 o                         
   0   0  15       3753.40       4024.54       132.78 o                         
   0   1  15       2535.22       2782.04        43.36 o                         
   1   1  15       4147.71       4298.55        65.64 o                         
   0   2  15       2946.95       2939.37        60.76 o                         
   1   2  15       2000.01       2022.05        27.52 o                         
   0   0  16       2289.65       2346.22        80.08 o                         
   0   1  16       1792.84       1718.23        31.90 o                         
   1   1  16       1501.15       1471.56        28.06 o                         
   0   2  16       1777.41       1707.80        31.42 o                         
   0   0  17       2684.79       2555.92        87.04 o                         
   0   1  17       3517.69       3453.49        63.85 o                         
                                                                                
